# Supplementary material for: Transcriptome Analysis Identifies Candidate Genes and Pathways Associated With Feed Efficiency in Hu Sheep
Source: Front Genet. 2019 Nov 19;10:1183. doi: 10.3389/fgene.2019.01183 (PMC6878960; doi:10.3389/fgene.2019.01183)
Supplement: Supplementary file 1 [file Table_1.xlsx]

## Sheet: Table S1
Table S1. QPCR Primers used in the validation of DEGs of livers between Hu sheep with different RFI
Gene	Sense primer seq 5'-3'	Anti-Sense primer seq 5'-3'	Production lenth	Temperature
RFC3	AACAGTGGCACAATCACAGCAA	AGTTGTGGAGGAAGATTTAGACCC	294	60
ADRA2A	GTCTCTTGGCTTTTGATGTTTGA	GCATCCGAGAATAATGGCTTTATA	342	58
FCGBP	AAACAAGGGCGTATGGGTGAAT	GTTGCTCCAGTCCGCATCAAA	144	55
WWC1	GCAGCAAGACCAGAAAGTGAACAT	GTCGGTGGTACAGACATCAACTC	187	56
SPP1	AGTTTTCACTCCACCTTTCCCTACG	TCACTGTTGGTTTCTTCGCTGT	222	64
β-actin	TCCGTGACATCAAGGAGAAGC	CCGTGTTGGCGTAGAGGT	267	52-62

## Sheet: Table S2
Table S2. The primer information and PCR conditions used for polymorphisms detection
Gene name	Primer name	Primer sequences（5’-3’）	Size（bp）	Tm（°C）
ADRA2A	ADRA2A-DNA-F	5' GGTGGTCATCGGCGTGTT 3'	441	63.7
	ADRA2A-DNA-R	5' CCCTCCCAGCCAGTTCTTT 3'
RYR2	RYR2-DNA-F	5' AGTTCGCCATGAAGCAATAT 3'	387	58
	RYR2-DNA-R	5' CTGGTAAGTGAGCCACAAGC 3'

## Sheet: Table S3
Table S3. The primer information used for KASPar detection
Gene name	Primer_AlleleX	Primer_AlleleY	Primer_Common
ADRA2A	GAAGGTGACCAAGTTCATGCTAGCGGACTCCACACTCACACT	GAAGGTCGGAGTCAACGGATTGCGGACTCCACACTCACACG	CGCGCCTTCAAGAAGATCCTCTG
RYR2	GAAGGTGACCAAGTTCATGCTTCTGAAATAAAATATGGAGACTCGGTA	GAAGGTCGGAGTCAACGGATTCTGAAATAAAATATGGAGACTCGGTC	GTAAGTGAGCCACAAGCCTGTATTG

## Sheet: Table S4
Table S4. Sample quality data assessment statistics
Sample	Raw reads	Clean reads	clean bases	Error rate(%)	Q20(%)	Q30(%)	GC content(%)
HR1	123611840	116723786	17.51G	0.02	96.84	91.83	50.98
HR2	129252702	123431370	18.51G	0.02	96.97	92.13	50.9
HR3	117825136	112789212	16.92G	0.02	96.7	91.5	50.6
LR1	117152538	110938604	16.64G	0.02	97.28	92.97	49.98
LR2	121390244	115066376	17.26G	0.02	97.43	93.22	50.61
LR3	108859386	102065706	15.31G	0.02	96.86	91.91	48.39
Q20: base recognition accuracy rate of over 99% of the base percentage
Q30: base recognition accuracy rate of over 99.9% of the base percentage
GC content：the total number of bases G and C as a percentage of the total number of bases

## Sheet: Table S5
Table S5.Sequence comparison of sample sequencing data with the selected reference genome
Sample	Total reads	Total mapped	Multiple mapped	Uniquely mapped	Reads map to '+'	Reads map to '-'
HR1	116723786	94947984 (81.34%)	4353371 (3.73%)	90594613 (77.61%)	45181558 (38.71%)	45413055
						-0.3891
HR2	123431370	101494484 (82.23%)	4822372 (3.91%)	96672112 (78.32%)	48271945 (39.11%)	48400167
						-0.3921
HR3	112789212	92576606 (82.08%)	4121965 (3.65%)	88454641 (78.42%)	44150096 (39.14%)	44304545
						-0.3928
LR1	110938604	92110273 (83.03%)	4248715 (3.83%)	87861558 (79.2%)	43862813 (39.54%)	43998745
						-0.3966
LR2	115066376	94103359 (81.78%)	4234993 (3.68%)	89868366 (78.1%)	44872269	44996097
					-0.39	-0.391
LR3	102065706	82745335 (81.07%)	3175875 (3.11%)	79569460 (77.96%)	39705499 (38.9%)	39863961
						-0.3906
Total mapped = Reads mapped to genome/ Number of reads input.
Multiple mapped: reads mapped more than one region to the reference genome.
Uniquely mapped: reads mapped only one regions to the reference genome.
Reads map to '+'，Reads map to '-': reads mapped '+','-'to the reference genome.

## Sheet: Table S6
Table S6. DEGs between male Hu lambs with low and high RFI
transcript_id	gene_id	gene_name	gene_location	LR_FPKM	HR_FPKM	log2(foldchange)	pvalue	qvalue	Gene_description	GO_id	GO_description	KO_id	KO_pathway
ENSOART00000009453	ENSOARG00000008683	CTSL	chr2:31785405-31790389	9.78317	3.51077	1.47852	5e-05	0.00828485	cathepsin L [Source:HGNC Symbol;Acc:HGNC:2537]	GO:0070887,GO:0042221,GO:0010033,GO:0002376,GO:0071310,GO:0005615,GO:0050896,GO:0001968,GO:0006955,GO:0044710,GO:0005488,GO:0005518,GO:0009719,GO:0009725,GO:0071495,GO:0051716,GO:0005576,GO:0044421,GO:0003824,GO:0032870,GO:0097066,GO:0097067,GO:0030574,GO:0044243,GO:0008150,GO:0005515,GO:0016787,GO:0043394,GO:0044707,GO:0003674,GO:0032963,GO:0002250,GO:0044248,GO:0044259,GO:0044763,GO:0032501,GO:…	cellular response to chemical stimulus,response to chemical stimulus,response to organic substance,immune system process,cellular response to organic substance,extracellular space,response to stimulus,fibronectin binding,immune response,single-organism metabolic process,binding,collagen binding,response to endogenous stimulus,response to hormone stimulus,cellular response to endogenous stimulus,c…	--	--
ENSOART00000004152	ENSOARG00000003817	RYR2	chr25:10061437-10523859	0.580744	1.26413	-1.12217	5e-05	0.00828485	ryanodine receptor 2 (cardiac) [Source:HGNC Symbol;Acc:HGNC:10484]	GO:0070887,GO:0042221,GO:0010033,GO:0014823,GO:0006950,GO:0071310,GO:0014850,GO:1901700,GO:1901698,GO:0009117,GO:0006928,GO:0006753,GO:0050896,GO:0055086,GO:0019899,GO:0048878,GO:0019637,GO:0003220,GO:0043924,GO:0044710,GO:1901699,GO:0005488,GO:0051240,GO:0051284,GO:0086029,GO:0086068,GO:0048763,GO:0051179,GO:0060070,GO:0010035,GO:0051336,GO:1901896,GO:0009605,GO:0051270,GO:0050790,GO:1901894,GO:…	cellular response to chemical stimulus,response to chemical stimulus,response to organic substance,response to activity,response to stress,cellular response to organic substance,response to muscle activity,response to oxygen-containing compound,response to nitrogen compound,nucleotide metabolic process,cellular component movement,nucleoside phosphate metabolic process,response to stimulus,nucleob…	oas05412,oas05410,oas05414,oas04024,oas04020,oas04260,oas04911,oas04713,oas04972,oas04261,oas04921	Arrhythmogenic right ventricular cardiomyopathy (ARVC),Hypertrophic cardiomyopathy (HCM),Dilated cardiomyopathy,cAMP signaling pathway,Calcium signaling pathway,Cardiac muscle contraction,Insulin secretion,Circadian entrainment,Pancreatic secretion,Adrenergic signaling in cardiomyocytes,Oxytocin signaling pathway
ENSOART00000022847	ENSOARG00000020971	DMXL2	chr7:55741574-55915060	0.734651	1.70162	-1.21178	5e-05	0.00828485	Dmx-like 2 [Source:HGNC Symbol;Acc:HGNC:2938]	GO:0005615,GO:0019899,GO:0005488,GO:0005576,GO:0044421,GO:0017137,GO:0017016,GO:0031267,GO:0051020,GO:0005515,GO:0003674,GO:0016023,GO:0031988,GO:0031410,GO:0008021,GO:0045202,GO:0031982,GO:0044456,GO:0005737,GO:0030136,GO:0030135,GO:0044444,GO:0005575,GO:0044424,GO:0044464,GO:0005623,GO:0005622,GO:0043227,GO:0043231,GO:0043226,GO:0043229	extracellular space,enzyme binding,binding,extracellular region,extracellular region part,Rab GTPase binding,Ras GTPase binding,small GTPase binding,GTPase binding,protein binding,molecular_function,cytoplasmic membrane-bounded vesicle,membrane-bounded vesicle,cytoplasmic vesicle,synaptic vesicle,synapse,vesicle,synapse part,cytoplasm,clathrin-coated vesicle,coated vesicle,cytoplasmic part,cellul…	--	--
ENSOART00000009346	ENSOARG00000008587	PXMP4	chr13:62582868-62597150	4.20045	10.1928	-1.27893	0.0001	0.0153308	peroxisomal membrane protein 4, 24kDa [Source:HGNC Symbol;Acc:HGNC:15920]	GO:0005488,GO:0005515,GO:0016020,GO:0003674,GO:0044425,GO:0005777,GO:0042579,GO:0016021,GO:0005737,GO:0031224,GO:0044444,GO:0005575,GO:0044424,GO:0044464,GO:0005623,GO:0005622,GO:0043227,GO:0043231,GO:0043226,GO:0043229	binding,protein binding,membrane,molecular_function,membrane part,peroxisome,microbody,integral to membrane,cytoplasm,intrinsic to membrane,cytoplasmic part,cellular_component,intracellular part,cell part,cell,intracellular,membrane-bounded organelle,intracellular membrane-bounded organelle,organelle,intracellular organelle	oas04146	Peroxisome
ENSOART00000006058	ENSOARG00000005557	-	chr1:240047713-240066568	13.9606	56.0645	-2.00573	5e-05	0.00828485	Uncharacterized protein [Source:UniProtKB/TrEMBL;Acc:W5P6B3]	--	--	--	--
ENSOART00000014973	ENSOARG00000013755	PTPRD	chr2:75670199-76114415	0.566637	1.95382	-1.7858	5e-05	0.00828485	protein tyrosine phosphatase, receptor type, D [Source:HGNC Symbol;Acc:HGNC:9668]	GO:0005488,GO:0035335,GO:0004725,GO:0005576,GO:0044421,GO:0004721,GO:0003824,GO:0006796,GO:0022038,GO:0006793,GO:0006470,GO:0008150,GO:0016788,GO:0005515,GO:0016311,GO:0016787,GO:0016791,GO:0044707,GO:0003674,GO:0042578,GO:0048513,GO:0032501,GO:0008152,GO:0021766,GO:0044699,GO:0031988,GO:0021549,GO:0021761,GO:0048731,GO:0021510,GO:0031982,GO:0022037,GO:0021987,GO:0070062,GO:0043230,GO:0065010,GO:…	binding,peptidyl-tyrosine dephosphorylation,protein tyrosine phosphatase activity,extracellular region,extracellular region part,phosphoprotein phosphatase activity,catalytic activity,phosphate-containing compound metabolic process,corpus callosum development,phosphorus metabolic process,protein dephosphorylation,biological_process,hydrolase activity, acting on ester bonds,protein binding,dephosp…	--	--
ENSOART00000012119	ENSOARG00000011143	RIMS1	chr9:1611908-1739257	0.608927	2.34034	-1.94238	0.00015	0.0215842	regulating synaptic membrane exocytosis 1 [Source:HGNC Symbol;Acc:HGNC:17282]	GO:0019899,GO:0005488,GO:0051179,GO:0048791,GO:0065008,GO:0007267,GO:0007269,GO:0042391,GO:0044325,GO:0017137,GO:0017016,GO:0031267,GO:0051020,GO:0048786,GO:0048169,GO:0001505,GO:0048167,GO:0008150,GO:0005515,GO:0006836,GO:0035637,GO:0051239,GO:0003001,GO:0023061,GO:0016020,GO:0048168,GO:0044700,GO:0023052,GO:0051641,GO:0051649,GO:0044707,GO:0003674,GO:0044057,GO:0007154,GO:0044765,GO:0006810,GO:…	enzyme binding,binding,localization,calcium ion-dependent exocytosis of neurotransmitter,regulation of biological quality,cell-cell signaling,neurotransmitter secretion,regulation of membrane potential,ion channel binding,Rab GTPase binding,Ras GTPase binding,small GTPase binding,GTPase binding,presynaptic active zone,regulation of long-term neuronal synaptic plasticity,regulation of neurotransmi…	oas04721,oas04723	Synaptic vesicle cycle,Retrograde endocannabinoid signaling
ENSOART00000017710	ENSOARG00000016257	-	chr20:25666698-25676792	0.385436	1.95993	-2.34624	0.0001	0.0153308	MHC class II DQA; Uncharacterized protein [Source:UniProtKB/TrEMBL;Acc:W1IAM8]	GO:0002376,GO:0019882,GO:0050896,GO:0002504,GO:0006955,GO:0005488,GO:0042611,GO:0071944,GO:0005886,GO:0042613,GO:0008150,GO:0005515,GO:0016020,GO:0044459,GO:0003674,GO:0044425,GO:0016021,GO:0031224,GO:0043234,GO:0005575,GO:0032991,GO:0044464,GO:0005623	immune system process,antigen processing and presentation,response to stimulus,antigen processing and presentation of peptide or polysaccharide antigen via MHC class II,immune response,binding,MHC protein complex,cell periphery,plasma membrane,MHC class II protein complex,biological_process,protein binding,membrane,plasma membrane part,molecular_function,membrane part,integral to membrane,intrins…	oas05310,oas05332,oas05330,oas05168,oas05166,oas04514,oas04672,oas04940,oas05320,oas04145,oas05150,oas05164,oas05416,oas05321,oas05140,oas04612,oas05323,oas05145,oas05322,oas05152	Asthma,Graft-versus-host disease,Allograft rejection,Herpes simplex infection,HTLV-I infection,Cell adhesion molecules (CAMs),Intestinal immune network for IgA production,Type I diabetes mellitus,Autoimmune thyroid disease,Phagosome,Staphylococcus aureus infection,Influenza A,Viral myocarditis,Inflammatory bowel disease (IBD),Leishmaniasis,Antigen processing and presentation,Rheumatoid arthritis,…
ENSOART00000011450	ENSOARG00000010525	-	AMGL01128972.1:713-1223	5.66093	37.8836	-2.74247	5e-05	0.00828485	Uncharacterized protein [Source:UniProtKB/TrEMBL;Acc:W5PLG7]	GO:0003824,GO:0016740,GO:0008150,GO:0003674,GO:0008152,GO:0008168,GO:0016741,GO:0032259	catalytic activity,transferase activity,biological_process,molecular_function,metabolic process,methyltransferase activity,transferase activity, transferring one-carbon groups,methylation	--	--
ENSOART00000009526	ENSOARG00000008747	-	chr12:49879146-49880731	63.1126	22.9256	1.46097	5e-05	0.00828485	Uncharacterized protein [Source:UniProtKB/TrEMBL;Acc:W5PG24]	--	--	--	--
ENSOART00000002433	ENSOARG00000002229	PTPRU	chr2:237110417-237179460	0.993599	2.40579	-1.27577	0.00015	0.0215842	protein tyrosine phosphatase, receptor type, U [Source:HGNC Symbol;Acc:HGNC:9683]	GO:0016477,GO:0048870,GO:0051674,GO:0006928,GO:0050896,GO:0040011,GO:0008285,GO:0005488,GO:0051179,GO:0035335,GO:0060070,GO:0004725,GO:0051270,GO:0042127,GO:0030334,GO:0051716,GO:0033036,GO:2000145,GO:0030336,GO:2000146,GO:0004721,GO:0003824,GO:0051271,GO:0016055,GO:0008283,GO:0006796,GO:0008104,GO:0040012,GO:0006793,GO:0040013,GO:0007155,GO:0006470,GO:0022610,GO:0032879,GO:0008150,GO:0016788,GO:…	cell migration,cell motility,localization of cell,cellular component movement,response to stimulus,locomotion,negative regulation of cell proliferation,binding,localization,peptidyl-tyrosine dephosphorylation,canonical Wnt receptor signaling pathway,protein tyrosine phosphatase activity,regulation of cellular component movement,regulation of cell proliferation,regulation of cell migration,cellula…	--	--
ENSOART00000009222	ENSOARG00000008471	RAP1GAP	chr2:244024971-244055390	4.87538	12.003	-1.2998	5e-05	0.00828485	RAP1 GTPase activating protein [Source:HGNC Symbol;Acc:HGNC:9858]	GO:0009117,GO:0006753,GO:0050896,GO:0055086,GO:0019899,GO:0019637,GO:0044710,GO:0005488,GO:0006909,GO:0051179,GO:0051336,GO:0050790,GO:0006163,GO:0006140,GO:0065009,GO:0051716,GO:0072521,GO:0044281,GO:0048518,GO:0045785,GO:0043085,GO:1901564,GO:0017016,GO:0006796,GO:0006793,GO:0031267,GO:0044093,GO:0007155,GO:0022610,GO:1901135,GO:0051020,GO:0051345,GO:1900542,GO:0051049,GO:0032879,GO:0008150,GO:…	nucleotide metabolic process,nucleoside phosphate metabolic process,response to stimulus,nucleobase-containing small molecule metabolic process,enzyme binding,organophosphate metabolic process,single-organism metabolic process,binding,phagocytosis,localization,regulation of hydrolase activity,regulation of catalytic activity,purine nucleotide metabolic process,regulation of nucleotide metabolic p…	oas04015	Rap1 signaling pathway
ENSOART00000003625	ENSOARG00000003341	IFI6	chr2:238537979-238539929	199.989	456.446	-1.19053	5e-05	0.00828485	interferon, alpha-inducible protein 6 [Source:HGNC Symbol;Acc:HGNC:4054]	GO:0050896,GO:0048878,GO:0005488,GO:0001836,GO:0051902,GO:0051336,GO:0051881,GO:0050790,GO:0043281,GO:0065009,GO:0043154,GO:2000117,GO:2000116,GO:0051716,GO:0065008,GO:0042592,GO:0008637,GO:0042391,GO:0032844,GO:0051900,GO:0051882,GO:0050801,GO:0008150,GO:0005515,GO:0003254,GO:0052548,GO:0007005,GO:0032845,GO:1901099,GO:2001240,GO:0016020,GO:0052547,GO:0044700,GO:0023052,GO:2001236,GO:0003674,GO:…	response to stimulus,chemical homeostasis,binding,release of cytochrome c from mitochondria,negative regulation of mitochondrial depolarization,regulation of hydrolase activity,regulation of mitochondrial membrane potential,regulation of catalytic activity,regulation of cysteine-type endopeptidase activity involved in apoptotic process,regulation of molecular function,negative regulation of cyste…	--	--
ENSOART00000011642	ENSOARG00000010704	ADRA2A	chr22:30516665-30517993	0.654438	5.21129	-2.99331	5e-05	0.00828485	adrenoceptor alpha 2A [Source:HGNC Symbol;Acc:HGNC:281]	GO:0070887,GO:0042221,GO:0010033,GO:0006950,GO:0071310,GO:0016477,GO:0009611,GO:1901700,GO:0048870,GO:0051674,GO:0006928,GO:0050896,GO:0040011,GO:0004938,GO:0051379,GO:0071881,GO:0071882,GO:0071883,GO:0019899,GO:0048878,GO:0050880,GO:0035150,GO:0009746,GO:0009749,GO:0034284,GO:0009743,GO:0031696,GO:0044710,GO:0035624,GO:0035625,GO:0005488,GO:0003018,GO:0043405,GO:0051240,GO:0042058,GO:0007200,GO:…	cellular response to chemical stimulus,response to chemical stimulus,response to organic substance,response to stress,cellular response to organic substance,cell migration,response to wounding,response to oxygen-containing compound,cell motility,localization of cell,cellular component movement,response to stimulus,locomotion,alpha2-adrenergic receptor activity,epinephrine binding,adenylate cyclas…	oas04080,oas04022	Neuroactive ligand-receptor interaction,cGMP-PKG signaling pathway
ENSOART00000012341	ENSOARG00000011352	MST1R	chr19:50302386-50315034	0.693764	2.333	-1.74967	5e-05	0.00828485	macrophage stimulating 1 receptor [Source:HGNC Symbol;Acc:HGNC:7381]	GO:0051707,GO:0009607,GO:0009615,GO:0050896,GO:0019899,GO:0035639,GO:0032550,GO:0001883,GO:0032549,GO:0001882,GO:0032555,GO:0051704,GO:0005488,GO:0017076,GO:0032553,GO:0043405,GO:0043410,GO:0036094,GO:0043168,GO:0050790,GO:0000166,GO:1901265,GO:0043408,GO:0043406,GO:0065009,GO:0051716,GO:0000165,GO:0051897,GO:0048518,GO:0003824,GO:0043085,GO:0006796,GO:0071944,GO:0071900,GO:0006793,GO:0071902,GO:…	response to other organism,response to biotic stimulus,response to virus,response to stimulus,enzyme binding,purine ribonucleoside triphosphate binding,purine ribonucleoside binding,purine nucleoside binding,ribonucleoside binding,nucleoside binding,purine ribonucleotide binding,multi-organism process,binding,purine nucleotide binding,ribonucleotide binding,regulation of MAP kinase activity,posit…	--	--
ENSOART00000019801	ENSOARG00000018199	TCAF2	chr4:106421224-106433714	3.39719	15.4332	-2.18363	5e-05	0.00828485	TRPM8 channel-associated factor 2 [Source:HGNC Symbol;Acc:HGNC:26878]	GO:0002376,GO:0016477,GO:0048870,GO:0051674,GO:0006928,GO:0040011,GO:0010360,GO:0010359,GO:0005488,GO:0044070,GO:0051179,GO:0051270,GO:0065009,GO:0030334,GO:0033036,GO:0071702,GO:2000145,GO:0048518,GO:0006612,GO:0044325,GO:0008104,GO:0071944,GO:0040012,GO:0060341,GO:0045184,GO:0005886,GO:0090314,GO:0032386,GO:0051049,GO:0032879,GO:0008150,GO:0090313,GO:0015031,GO:0006820,GO:0005515,GO:0048522,GO:…	immune system process,cell migration,cell motility,localization of cell,cellular component movement,locomotion,negative regulation of anion channel activity,regulation of anion channel activity,binding,regulation of anion transport,localization,regulation of cellular component movement,regulation of molecular function,regulation of cell migration,macromolecule localization,organic substance trans…	--	--
ENSOART00000001564	ENSOARG00000001465	-	JH922562.1:1135-2685	4.42604	10.5247	-1.24969	0.0004	0.0475478	Uncharacterized protein [Source:UniProtKB/TrEMBL;Acc:W5NTM9]	GO:0035639,GO:0032550,GO:0005525,GO:0001883,GO:0032549,GO:0001882,GO:0032555,GO:0005488,GO:0017076,GO:0032561,GO:0019001,GO:0032553,GO:0036094,GO:0043168,GO:0000166,GO:1901265,GO:0043167,GO:0097159,GO:0003674,GO:1901363	purine ribonucleoside triphosphate binding,purine ribonucleoside binding,GTP binding,purine nucleoside binding,ribonucleoside binding,nucleoside binding,purine ribonucleotide binding,binding,purine nucleotide binding,guanyl ribonucleotide binding,guanyl nucleotide binding,ribonucleotide binding,small molecule binding,anion binding,nucleotide binding,nucleoside phosphate binding,ion binding,organi…	--	--
ENSOART00000009837	ENSOARG00000009029	SYT12	chr21:44303425-44319125	3.58938	9.20812	-1.35917	0.00015	0.0215842	synaptotagmin XII [Source:HGNC Symbol;Acc:HGNC:18381]	GO:0005488,GO:0051240,GO:0051179,GO:0065008,GO:0048518,GO:0007267,GO:0007269,GO:0060341,GO:0051049,GO:0032879,GO:0001505,GO:0048167,GO:0008150,GO:0005515,GO:0048522,GO:0006836,GO:0035637,GO:0051239,GO:0003001,GO:0023061,GO:0046928,GO:0016020,GO:0044700,GO:0023052,GO:0051641,GO:0051649,GO:0051588,GO:0044707,GO:0003674,GO:0044057,GO:0060291,GO:0007154,GO:0044765,GO:0006810,GO:0023056,GO:0010647,GO:…	binding,positive regulation of multicellular organismal process,localization,regulation of biological quality,positive regulation of biological process,cell-cell signaling,neurotransmitter secretion,regulation of cellular localization,regulation of transport,regulation of localization,regulation of neurotransmitter levels,regulation of synaptic plasticity,biological_process,protein binding,positi…	--	--
ENSOART00000017938	ENSOARG00000016470	EGR1	chr5:47225277-47227722	5.38111	1.73471	1.63321	5e-05	0.00828485	early growth response 1 [Source:HGNC Symbol;Acc:HGNC:3238]	GO:0070887,GO:0042221,GO:0010033,GO:0002376,GO:0034097,GO:0006950,GO:0071310,GO:1901700,GO:0070498,GO:1901698,GO:0071345,GO:0050896,GO:0019899,GO:0009746,GO:0009749,GO:0034284,GO:0009743,GO:0010332,GO:0005488,GO:0071347,GO:0060070,GO:0070555,GO:0009719,GO:0009725,GO:0051716,GO:0070482,GO:0048518,GO:1901652,GO:0016055,GO:0061418,GO:0071480,GO:0033233,GO:0001775,GO:0019221,GO:0007167,GO:0010212,GO:…	cellular response to chemical stimulus,response to chemical stimulus,response to organic substance,immune system process,response to cytokine stimulus,response to stress,cellular response to organic substance,response to oxygen-containing compound,interleukin-1-mediated signaling pathway,response to nitrogen compound,cellular response to cytokine stimulus,response to stimulus,enzyme binding,respo…	oas05166,oas05020	HTLV-I infection,Prion diseases
ENSOART00000004274	ENSOARG00000003935	FAM198A	chr19:14906718-14955808	1.03527	2.97766	-1.52416	0.0004	0.0475478	family with sequence similarity 198, member A [Source:HGNC Symbol;Acc:HGNC:24485]	--	--	--	--
ENSOART00000022322	ENSOARG00000020495	RTP4	chr1:198138026-198223956	7.85446	18.918	-1.26818	5e-05	0.00828485	receptor (chemosensory) transporter protein 4 [Source:HGNC Symbol;Acc:HGNC:23992]	GO:0042221,GO:0050896,GO:0005488,GO:0051179,GO:0033036,GO:0071702,GO:0006612,GO:0008104,GO:0045184,GO:0001580,GO:0008150,GO:0015031,GO:0005515,GO:0050913,GO:0050912,GO:0034613,GO:0070727,GO:0051641,GO:0051649,GO:0044707,GO:0003674,GO:0044765,GO:0006810,GO:0044763,GO:0032501,GO:0006886,GO:0051234,GO:0050909,GO:0044699,GO:0046907,GO:0003008,GO:0005737,GO:0051606,GO:0009987,GO:0006605,GO:0009593,GO:…	response to chemical stimulus,response to stimulus,binding,localization,macromolecule localization,organic substance transport,protein targeting to membrane,protein localization,establishment of protein localization,detection of chemical stimulus involved in sensory perception of bitter taste,biological_process,protein transport,protein binding,sensory perception of bitter taste,detection of chem…	--	--
ENSOART00000014338	ENSOARG00000013187	NEXN	chr1:53726387-53756809	1.95518	0.552405	1.8235	5e-05	0.00828485	nexilin (F actin binding protein) [Source:HGNC Symbol;Acc:HGNC:29557]	GO:0016477,GO:0048870,GO:0051674,GO:0006928,GO:0040011,GO:0005488,GO:0051179,GO:0051270,GO:0030334,GO:2000145,GO:0040012,GO:0008307,GO:0005925,GO:0005924,GO:0030055,GO:0032879,GO:0008150,GO:0005515,GO:0005912,GO:0070161,GO:0030054,GO:0003674,GO:0044763,GO:0051493,GO:0065007,GO:0044699,GO:0050789,GO:0050794,GO:0051128,GO:0033043,GO:0016043,GO:0051015,GO:0009987,GO:0003779,GO:0071840,GO:0008092,GO:…	cell migration,cell motility,localization of cell,cellular component movement,locomotion,binding,localization,regulation of cellular component movement,regulation of cell migration,regulation of cell motility,regulation of locomotion,structural constituent of muscle,focal adhesion,cell-substrate adherens junction,cell-substrate junction,regulation of localization,biological_process,protein bindin…	--	--
ENSOART00000001530	ENSOARG00000001422	SERPINI2	chr1:217995547-218028814	84.1334	36.6529	1.19875	0.0004	0.0475478	serpin peptidase inhibitor, clade I (pancpin), member 2 [Source:HGNC Symbol;Acc:HGNC:8945]	GO:0005615,GO:0005576,GO:0044421,GO:0005575	extracellular space,extracellular region,extracellular region part,cellular_component	--	--
ENSOART00000004489	ENSOARG00000004127	-	chr15:49993283-49999169	43.0428	99.4445	-1.20812	5e-05	0.00828485	Uncharacterized protein [Source:UniProtKB/TrEMBL;Acc:W5P1W2]	--	--	oas04144	Endocytosis
ENSOART00000021840	ENSOARG00000020058	THBS1	chr7:32243493-32462006	16.7165	7.3667	1.18218	5e-05	0.00828485	thrombospondin 1 [Source:HGNC Symbol;Acc:HGNC:11785]	GO:0070887,GO:0042221,GO:0010033,GO:0002376,GO:0019882,GO:0002604,GO:0002468,GO:0006952,GO:0006950,GO:0071310,GO:0016477,GO:0002577,GO:0009611,GO:0060326,GO:0005615,GO:1901700,GO:1901698,GO:0048870,GO:0051674,GO:0009117,GO:0006928,GO:0006753,GO:0050896,GO:0040011,GO:0001968,GO:0055086,GO:0008285,GO:0002605,GO:0010754,GO:0009746,GO:0009749,GO:0034284,GO:0002504,GO:0019637,GO:0009743,GO:0072341,GO:…	cellular response to chemical stimulus,response to chemical stimulus,response to organic substance,immune system process,antigen processing and presentation,regulation of dendritic cell antigen processing and presentation,dendritic cell antigen processing and presentation,defense response,response to stress,cellular response to organic substance,cell migration,regulation of antigen processing and…	oas04512,oas04145,oas04510,oas05219,oas05144,oas04151,oas04350,oas04115,oas05206,oas04015,oas05205	ECM-receptor interaction,Phagosome,Focal adhesion,Bladder cancer,Malaria,PI3K-Akt signaling pathway,TGF-beta signaling pathway,p53 signaling pathway,MicroRNAs in cancer,Rap1 signaling pathway,Proteoglycans in cancer
ENSOART00000011891	ENSOARG00000010930	CDCP1	chr19:54008188-54040767	0.527636	1.48223	-1.49015	5e-05	0.00828485	CUB domain containing protein 1 [Source:HGNC Symbol;Acc:HGNC:24357]	GO:0005488,GO:0005515,GO:0003674	binding,protein binding,molecular_function	--	--
ENSOART00000022783	ENSOARG00000020912	-	chr7:52384733-52388303	2.06087	6.11922	-1.57009	0.0002	0.0266732	Uncharacterized protein [Source:UniProtKB/TrEMBL;Acc:W5QIC2]	GO:0005488,GO:0005515,GO:0043167,GO:0046914,GO:0003674,GO:0008270,GO:0043169,GO:0046872	binding,protein binding,ion binding,transition metal ion binding,molecular_function,zinc ion binding,cation binding,metal ion binding	--	--
ENSOART00000009173	ENSOARG00000008430	AMICA1	chr15:28378972-28408599	73.9913	26.3904	1.48734	0.0003	0.0384469	adhesion molecule, interacts with CXADR antigen 1 [Source:HGNC Symbol;Acc:HGNC:19084]	GO:0070887,GO:0042221,GO:0002376,GO:0006950,GO:0016477,GO:0009611,GO:0060326,GO:0030593,GO:0048870,GO:0051674,GO:0006928,GO:0071621,GO:0050896,GO:0040011,GO:0045123,GO:0072672,GO:0005488,GO:0006935,GO:0042330,GO:0035696,GO:0051179,GO:0009605,GO:0030595,GO:0060054,GO:0042127,GO:0051716,GO:0048518,GO:0005178,GO:0008283,GO:0046629,GO:0071944,GO:0050900,GO:0007155,GO:0022610,GO:0005886,GO:0001775,GO:…	cellular response to chemical stimulus,response to chemical stimulus,immune system process,response to stress,cell migration,response to wounding,cell chemotaxis,neutrophil chemotaxis,cell motility,localization of cell,cellular component movement,granulocyte chemotaxis,response to stimulus,locomotion,cellular extravasation,neutrophil extravasation,binding,chemotaxis,taxis,monocyte extravasation,l…	--	--
ENSOART00000021434	ENSOARG00000019683	WNT2B	chr1:89050893-89064820	4.25287	0.703962	2.59487	5e-05	0.00828485	wingless-type MMTV integration site family, member 2B [Source:HGNC Symbol;Acc:HGNC:12781]	GO:0002376,GO:0006950,GO:0060638,GO:0050896,GO:0005488,GO:0051240,GO:0060423,GO:0060424,GO:0060492,GO:0060070,GO:0061448,GO:0009605,GO:0060431,GO:0061046,GO:0051716,GO:0005576,GO:0048518,GO:0007267,GO:0044421,GO:0001655,GO:0016055,GO:0008283,GO:0090190,GO:0071425,GO:0001759,GO:0060572,GO:0033554,GO:0008150,GO:0048608,GO:0090189,GO:0005515,GO:0061458,GO:0048522,GO:0005102,GO:0031012,GO:0048729,GO:…	immune system process,response to stress,mesenchymal-epithelial cell signaling,response to stimulus,binding,positive regulation of multicellular organismal process,foregut regionalization,lung field specification,lung induction,canonical Wnt receptor signaling pathway,connective tissue development,response to external stimulus,primary lung bud formation,regulation of branching involved in lung mo…	oas05166,oas04340,oas05217,oas04390,oas05205,oas04916,oas04310,oas04550,oas05200	HTLV-I infection,Hedgehog signaling pathway,Basal cell carcinoma,Hippo signaling pathway,Proteoglycans in cancer,Melanogenesis,Wnt signaling pathway,Signaling pathways regulating pluripotency of stem cells,Pathways in cancer
ENSOART00000011132	ENSOARG00000010231	MX2	chr1:259688070-259716801	4.81098	15.1231	-1.65235	5e-05	0.00828485	MX dynamin-like GTPase 2 [Source:HGNC Symbol;Acc:HGNC:7533]	GO:0042221,GO:0010033,GO:0002376,GO:0051707,GO:0034097,GO:0006952,GO:0009607,GO:0006950,GO:0009615,GO:0035455,GO:0050896,GO:0035639,GO:0032550,GO:0005525,GO:0001883,GO:0032549,GO:0001882,GO:0032555,GO:0051704,GO:0005488,GO:0017076,GO:0032561,GO:0019001,GO:0032553,GO:0051179,GO:0051607,GO:0036094,GO:0043168,GO:0000166,GO:1901265,GO:0003824,GO:0060341,GO:0002252,GO:0032386,GO:0051049,GO:0032879,GO:…	response to chemical stimulus,response to organic substance,immune system process,response to other organism,response to cytokine stimulus,defense response,response to biotic stimulus,response to stress,response to virus,response to interferon-alpha,response to stimulus,purine ribonucleoside triphosphate binding,purine ribonucleoside binding,GTP binding,purine nucleoside binding,ribonucleoside bi…	--	--
ENSOART00000013168	ENSOARG00000012108	ACTG2	chr3:95660586-95675679	3.3933	0.893602	1.92498	5e-05	0.00828485	actin, gamma 2, smooth muscle, enteric [Source:HGNC Symbol;Acc:HGNC:145]	GO:0090131,GO:0005615,GO:0072132,GO:0031252,GO:0035639,GO:0032550,GO:0001883,GO:0032549,GO:0001882,GO:0032555,GO:0005488,GO:0017076,GO:0032553,GO:0036094,GO:0043168,GO:0000166,GO:1901265,GO:0030027,GO:0005576,GO:0030175,GO:0048518,GO:0044421,GO:0060485,GO:0071944,GO:0090130,GO:0008150,GO:0043167,GO:0048729,GO:0005524,GO:0032559,GO:0030554,GO:0097159,GO:0044707,GO:0003674,GO:0009887,GO:0048513,GO:…	mesenchyme migration,extracellular space,mesenchyme morphogenesis,cell leading edge,purine ribonucleoside triphosphate binding,purine ribonucleoside binding,purine nucleoside binding,ribonucleoside binding,nucleoside binding,purine ribonucleotide binding,binding,purine nucleotide binding,ribonucleotide binding,small molecule binding,anion binding,nucleotide binding,nucleoside phosphate binding,la…	oas04270	Vascular smooth muscle contraction
ENSOART00000016151	ENSOARG00000014841	-	chr6:88733089-88746948	29.2653	10.9668	1.41605	0.0003	0.0384469	C-X-C motif chemokine [Source:UniProtKB/TrEMBL;Acc:W5PZN2]	GO:0070887,GO:0042221,GO:0002376,GO:0016477,GO:0060326,GO:0005615,GO:0048870,GO:0051674,GO:0006928,GO:0050896,GO:0040011,GO:0006955,GO:0005488,GO:0006935,GO:0042330,GO:0051179,GO:0009605,GO:0051716,GO:0005576,GO:0044421,GO:0008150,GO:0005515,GO:0005102,GO:0001664,GO:0003674,GO:0008009,GO:0044763,GO:0042379,GO:0044699,GO:0009987,GO:0005125,GO:0005126,GO:0005575	cellular response to chemical stimulus,response to chemical stimulus,immune system process,cell migration,cell chemotaxis,extracellular space,cell motility,localization of cell,cellular component movement,response to stimulus,locomotion,immune response,binding,chemotaxis,taxis,localization,response to external stimulus,cellular response to stimulus,extracellular region,extracellular region part,b…	oas05134,oas05132,oas04668,oas04062	Legionellosis,Salmonella infection,TNF signaling pathway,Chemokine signaling pathway
ENSOART00000009914	ENSOARG00000009097	OAS2	chr17:61009310-61042799	31.8778	61.8043	-0.955155	0.00015	0.0215842	2'-5'-oligoadenylate synthetase 2, 69/71kDa [Source:HGNC Symbol;Acc:HGNC:8087]	GO:0002376,GO:0001730,GO:0051707,GO:0006952,GO:0009607,GO:0006950,GO:0009615,GO:0003725,GO:0009117,GO:0006753,GO:0050896,GO:0070566,GO:0055086,GO:0019637,GO:0035639,GO:0032550,GO:0001883,GO:0032549,GO:0006955,GO:0044710,GO:0001882,GO:0032555,GO:0051704,GO:0005488,GO:0017076,GO:0032553,GO:0051607,GO:0036094,GO:0043168,GO:0000166,GO:1901265,GO:0016779,GO:0018377,GO:0009165,GO:1901293,GO:0006163,GO:…	immune system process,2'-5'-oligoadenylate synthetase activity,response to other organism,defense response,response to biotic stimulus,response to stress,response to virus,double-stranded RNA binding,nucleotide metabolic process,nucleoside phosphate metabolic process,response to stimulus,adenylyltransferase activity,nucleobase-containing small molecule metabolic process,organophosphate metabolic …	oas05168,oas05164,oas05160,oas05162	Herpes simplex infection,Influenza A,Hepatitis C,Measles
ENSOART00000016799	ENSOARG00000015440	RFTN1	chr1:271377452-271600298	3.05104	7.88555	-1.36991	5e-05	0.00828485	raftlin, lipid raft linker 1 [Source:HGNC Symbol;Acc:HGNC:30278]	GO:0042221,GO:0010033,GO:0002376,GO:0019882,GO:0006952,GO:0006950,GO:0003725,GO:1901698,GO:0050896,GO:0043330,GO:0006955,GO:0005488,GO:0032596,GO:0051179,GO:0032594,GO:0002457,GO:0016044,GO:0043331,GO:0033227,GO:0061024,GO:0014070,GO:0051716,GO:0033036,GO:0005576,GO:0071702,GO:0001765,GO:0048518,GO:0044421,GO:0008104,GO:0071944,GO:0034138,GO:0001816,GO:0031579,GO:0045184,GO:0005886,GO:0002252,GO:…	response to chemical stimulus,response to organic substance,immune system process,antigen processing and presentation,defense response,response to stress,double-stranded RNA binding,response to nitrogen compound,response to stimulus,response to exogenous dsRNA,immune response,binding,protein transport into membrane raft,localization,protein transport within lipid bilayer,T cell antigen processing…	--	--
ENSOART00000010299	ENSOARG00000009458	-	chr2:37548786-37564903	122.173	21.6846	2.49419	5e-05	0.00828485	Uncharacterized protein [Source:UniProtKB/TrEMBL;Acc:W5PI81]	GO:0048878,GO:0015793,GO:0051179,GO:0070295,GO:0015791,GO:0050878,GO:0003097,GO:0003014,GO:0071702,GO:0065008,GO:0003091,GO:0042592,GO:0070293,GO:0006833,GO:0042044,GO:0008150,GO:0016020,GO:0050891,GO:0030104,GO:0044707,GO:0003674,GO:0044765,GO:0006810,GO:0032501,GO:0051234,GO:0065007,GO:0044425,GO:0044699,GO:0003008,GO:0008643,GO:0016021,GO:0031224,GO:0015850,GO:0005215,GO:0005575	chemical homeostasis,glycerol transport,localization,renal water absorption,polyol transport,regulation of body fluid levels,renal water transport,renal system process,organic substance transport,regulation of biological quality,renal water homeostasis,homeostatic process,renal absorption,water transport,fluid transport,biological_process,membrane,multicellular organismal water homeostasis,water …	oas03320	PPAR signaling pathway
ENSOART00000008276	ENSOARG00000007603	-	chr1:108252114-108277577	16.6398	35.6462	-1.09911	0.00015	0.0215842	Uncharacterized protein [Source:UniProtKB/TrEMBL;Acc:W5PCJ3]	--	--	--	--
ENSOART00000007539	ENSOARG00000006930	PLEKHH2	chr3:80434758-80527524	3.67952	1.58539	1.21468	5e-05	0.00828485	pleckstrin homology domain containing, family H (with MyTH4 domain) member 2 [Source:HGNC Symbol;Acc:HGNC:30506]	GO:0031252,GO:0005488,GO:0030027,GO:0065008,GO:0071944,GO:0090066,GO:0005886,GO:0008150,GO:0005515,GO:0032970,GO:0030835,GO:0016020,GO:0003674,GO:0030864,GO:0030834,GO:0030042,GO:0048519,GO:0071822,GO:0044763,GO:0051493,GO:1901880,GO:0043242,GO:0065007,GO:0042802,GO:0015629,GO:0030863,GO:1901879,GO:0042995,GO:0044699,GO:0043244,GO:0032956,GO:0051261,GO:0048523,GO:0050789,GO:0050794,GO:0043624,GO:…	cell leading edge,binding,lamellipodium,regulation of biological quality,cell periphery,regulation of anatomical structure size,plasma membrane,biological_process,protein binding,regulation of actin filament-based process,negative regulation of actin filament depolymerization,membrane,molecular_function,cortical actin cytoskeleton,regulation of actin filament depolymerization,actin filament depol…	--	--
ENSOART00000010053	ENSOARG00000009234	AHR	chr4:25879995-25928285	17.0161	35.5949	-1.06477	5e-05	0.00828485	aryl hydrocarbon receptor [Source:HGNC Symbol;Acc:HGNC:348]	GO:0042221,GO:0002376,GO:0050896,GO:0045899,GO:0005488,GO:0045898,GO:0004879,GO:0030850,GO:0042127,GO:0051123,GO:0051716,GO:0048518,GO:0070897,GO:0060260,GO:0001655,GO:0008283,GO:0001775,GO:2000142,GO:0051879,GO:0008150,GO:0048608,GO:0005515,GO:0061458,GO:0048522,GO:0045321,GO:0002682,GO:0048732,GO:0009410,GO:0044700,GO:0023052,GO:0097159,GO:0044707,GO:0050670,GO:0003674,GO:0032944,GO:0070663,GO:…	response to chemical stimulus,immune system process,response to stimulus,positive regulation of RNA polymerase II transcriptional preinitiation complex assembly,binding,regulation of RNA polymerase II transcriptional preinitiation complex assembly,ligand-activated sequence-specific DNA binding RNA polymerase II transcription factor activity,prostate gland development,regulation of cell proliferat…	--	--
ENSOART00000022874	ENSOARG00000020996	ATP8B4	chr7:57145755-57436036	1.31335	3.65456	-1.47645	5e-05	0.00828485	ATPase, class I, type 8B, member 4 [Source:HGNC Symbol;Acc:HGNC:13536]	GO:0035639,GO:0032550,GO:0001883,GO:0032549,GO:0001882,GO:0032555,GO:0005488,GO:0017076,GO:0032553,GO:0051179,GO:0036094,GO:0043168,GO:0000166,GO:1901265,GO:0016044,GO:0061024,GO:0033036,GO:0071702,GO:0065008,GO:0003824,GO:0071944,GO:0005886,GO:0008150,GO:0006820,GO:0043167,GO:0004012,GO:0016787,GO:0015711,GO:0034204,GO:0045332,GO:0005524,GO:0097035,GO:0032559,GO:0016020,GO:0030554,GO:0043492,GO:…	purine ribonucleoside triphosphate binding,purine ribonucleoside binding,purine nucleoside binding,ribonucleoside binding,nucleoside binding,purine ribonucleotide binding,binding,purine nucleotide binding,ribonucleotide binding,localization,small molecule binding,anion binding,nucleotide binding,nucleoside phosphate binding,cellular membrane organization,membrane organization,macromolecule locali…	--	--
ENSOART00000007399	ENSOARG00000006807	RAB20	chr10:84520995-84549751	13.1385	35.1523	-1.41982	5e-05	0.00828485	RAB20, member RAS oncogene family [Source:HGNC Symbol;Acc:HGNC:18260]	GO:0050896,GO:0048878,GO:0035639,GO:0032550,GO:0005525,GO:0001883,GO:0032549,GO:0001882,GO:0032555,GO:0005488,GO:0017076,GO:0032561,GO:0019001,GO:0032553,GO:0006909,GO:0051179,GO:0090385,GO:0036094,GO:0043168,GO:0000166,GO:1901265,GO:0016044,GO:0090383,GO:0061024,GO:0051716,GO:0033036,GO:0071702,GO:0001845,GO:0065008,GO:0042592,GO:0008104,GO:0090382,GO:0045184,GO:0051452,GO:0050801,GO:0045851,GO:…	response to stimulus,chemical homeostasis,purine ribonucleoside triphosphate binding,purine ribonucleoside binding,GTP binding,purine nucleoside binding,ribonucleoside binding,nucleoside binding,purine ribonucleotide binding,binding,purine nucleotide binding,guanyl ribonucleotide binding,guanyl nucleotide binding,ribonucleotide binding,phagocytosis,localization,phagosome-lysosome fusion,small mol…	--	--
ENSOART00000020732	ENSOARG00000019043	-	JH922521.1:2723-3046	0	8.15972	#NAME?	5e-05	0.00828485	Uncharacterized protein [Source:UniProtKB/TrEMBL;Acc:W5QCK3]	GO:0005488,GO:0005515,GO:0003674	binding,protein binding,molecular_function	oas05310,oas05332,oas05330,oas05168,oas05166,oas04514,oas04672,oas04940,oas05320,oas04145,oas05150,oas05164,oas05416,oas05321,oas05140,oas04612,oas05323,oas05145,oas05322,oas05152	Asthma,Graft-versus-host disease,Allograft rejection,Herpes simplex infection,HTLV-I infection,Cell adhesion molecules (CAMs),Intestinal immune network for IgA production,Type I diabetes mellitus,Autoimmune thyroid disease,Phagosome,Staphylococcus aureus infection,Influenza A,Viral myocarditis,Inflammatory bowel disease (IBD),Leishmaniasis,Antigen processing and presentation,Rheumatoid arthritis,…
ENSOART00000001673	ENSOARG00000001556	CYP26A1	chr22:14125227-14129084	8.6324	3.26807	1.40132	5e-05	0.00828485	cytochrome P450, family 26, subfamily A, polypeptide 1 [Source:HGNC Symbol;Acc:HGNC:2603]	GO:0044710,GO:0005488,GO:0008401,GO:0016103,GO:0016115,GO:0034653,GO:0043168,GO:0055114,GO:0031406,GO:0009111,GO:0042363,GO:0008300,GO:0016491,GO:0044281,GO:0065008,GO:0001972,GO:0003824,GO:0042573,GO:0005501,GO:0019840,GO:0008150,GO:0006775,GO:0004497,GO:0043167,GO:0046914,GO:0001523,GO:0016101,GO:0033293,GO:0006721,GO:0097159,GO:0020037,GO:0003674,GO:0046906,GO:0044248,GO:0006766,GO:0016042,GO:…	single-organism metabolic process,binding,retinoic acid 4-hydroxylase activity,diterpenoid catabolic process,terpenoid catabolic process,retinoic acid catabolic process,anion binding,oxidation-reduction process,carboxylic acid binding,vitamin catabolic process,fat-soluble vitamin catabolic process,isoprenoid catabolic process,oxidoreductase activity,small molecule metabolic process,regulation of …	oas00830,oas01100	Retinol metabolism,Metabolic pathways
ENSOART00000008074	ENSOARG00000007411	ASAP3	chr2:242256450-242305163	2.07029	6.37883	-1.62346	5e-05	0.00828485	ArfGAP with SH3 domain, ankyrin repeat and PH domain 3 [Source:HGNC Symbol;Acc:HGNC:14987]	GO:0016477,GO:0048870,GO:0051674,GO:0009117,GO:0006928,GO:0006753,GO:0040011,GO:0055086,GO:0031252,GO:0019637,GO:0044710,GO:0005488,GO:0051179,GO:0051336,GO:0050790,GO:0006163,GO:0006140,GO:0065009,GO:0072521,GO:0044281,GO:0043085,GO:1901564,GO:0006796,GO:0006793,GO:0044093,GO:0005925,GO:1901135,GO:0005924,GO:0030055,GO:0051345,GO:1900542,GO:0008150,GO:0001726,GO:0005515,GO:0043167,GO:0009116,GO:…	cell migration,cell motility,localization of cell,nucleotide metabolic process,cellular component movement,nucleoside phosphate metabolic process,locomotion,nucleobase-containing small molecule metabolic process,cell leading edge,organophosphate metabolic process,single-organism metabolic process,binding,localization,regulation of hydrolase activity,regulation of catalytic activity,purine nucleot…	oas04666,oas04144	Fc gamma R-mediated phagocytosis,Endocytosis
ENSOART00000010717	ENSOARG00000009847	-	chr21:25773002-25775564	965.523	3785.59	-1.97114	5e-05	0.00828485	Serum amyloid A protein [Source:UniProtKB/TrEMBL;Acc:W5PJE0]	GO:0006953,GO:0006952,GO:0006950,GO:0009611,GO:0005615,GO:0002526,GO:0034364,GO:0050896,GO:0034358,GO:0032994,GO:0006954,GO:0005576,GO:0044421,GO:0008150,GO:0005575,GO:0032991	acute-phase response,defense response,response to stress,response to wounding,extracellular space,acute inflammatory response,high-density lipoprotein particle,response to stimulus,plasma lipoprotein particle,protein-lipid complex,inflammatory response,extracellular region,extracellular region part,biological_process,cellular_component,macromolecular complex	--	--
ENSOART00000020395	ENSOARG00000018733	-	chr1:80058795-80105757	68.0591	27.0419	1.33159	5e-05	0.00828485	Alpha-amylase [Source:UniProtKB/TrEMBL;Acc:W5QBM0]	GO:0004556,GO:0005488,GO:0016160,GO:0003824,GO:0008150,GO:0043167,GO:0004553,GO:0016787,GO:0016798,GO:0005975,GO:0003674,GO:0008152,GO:0043169,GO:0071704,GO:0044238	alpha-amylase activity,binding,amylase activity,catalytic activity,biological_process,ion binding,hydrolase activity, hydrolyzing O-glycosyl compounds,hydrolase activity,hydrolase activity, acting on glycosyl bonds,carbohydrate metabolic process,molecular_function,metabolic process,cation binding,organic substance metabolic process,primary metabolic process	oas00500,oas04973,oas01100	Starch and sucrose metabolism,Carbohydrate digestion and absorption,Metabolic pathways
ENSOART00000003121	ENSOARG00000002881	OAS1	JH922747.1:20-10196	1.61902	4.05832	-1.32576	5e-05	0.00828485	2'-5'-oligoadenylate synthetase 1, 40/46kDa [Source:HGNC Symbol;Acc:HGNC:8086]	GO:0070887,GO:0042221,GO:0010033,GO:0002376,GO:0001730,GO:0051707,GO:0034097,GO:0006952,GO:0009607,GO:0006950,GO:0071310,GO:0009615,GO:0035455,GO:0003725,GO:0009117,GO:0006753,GO:0071345,GO:0050896,GO:0070566,GO:0055086,GO:0045071,GO:0048878,GO:0019637,GO:0035639,GO:0032550,GO:0001883,GO:0032549,GO:0006955,GO:0044710,GO:0001882,GO:0032555,GO:0051704,GO:0005488,GO:0017076,GO:0032553,GO:0060700,GO:…	cellular response to chemical stimulus,response to chemical stimulus,response to organic substance,immune system process,2'-5'-oligoadenylate synthetase activity,response to other organism,response to cytokine stimulus,defense response,response to biotic stimulus,response to stress,cellular response to organic substance,response to virus,response to interferon-alpha,double-stranded RNA binding,nu…	oas05168,oas05164,oas05160,oas05162	Herpes simplex infection,Influenza A,Hepatitis C,Measles
ENSOART00000010365	ENSOARG00000009509	ZDHHC2	chr26:18737988-18768496	60.7079	30.9014	0.974213	0.0002	0.0266732	zinc finger, DHHC-type containing 2 [Source:HGNC Symbol;Acc:HGNC:18469]	GO:0005488,GO:0006497,GO:0042158,GO:0003824,GO:0071944,GO:0042157,GO:0005886,GO:0016740,GO:0008150,GO:0043167,GO:0055038,GO:0019706,GO:0019707,GO:0018345,GO:0016417,GO:0046914,GO:0016409,GO:0016020,GO:0044459,GO:0003674,GO:0043543,GO:0016747,GO:0008152,GO:0044425,GO:0016746,GO:0008270,GO:0043169,GO:0055037,GO:0046872,GO:0016021,GO:0005737,GO:0031224,GO:0009987,GO:0010008,GO:0005887,GO:0044440,GO:…	binding,protein lipidation,lipoprotein biosynthetic process,catalytic activity,cell periphery,lipoprotein metabolic process,plasma membrane,transferase activity,biological_process,ion binding,recycling endosome membrane,protein-cysteine S-palmitoyltransferase activity,protein-cysteine S-acyltransferase activity,protein palmitoylation,S-acyltransferase activity,transition metal ion binding,palmito…	--	--
ENSOART00000011010	ENSOARG00000010122	DIRAS3	chr1:43325631-43326336	3.83981	18.6105	-2.27701	5e-05	0.00828485	DIRAS family, GTP-binding RAS-like 3 [Source:HGNC Symbol;Acc:HGNC:687]	GO:0050896,GO:0035639,GO:0032550,GO:0005525,GO:0001883,GO:0032549,GO:0001882,GO:0032555,GO:0005488,GO:0017076,GO:0032561,GO:0019001,GO:0032553,GO:0051179,GO:0036094,GO:0043168,GO:0000166,GO:1901265,GO:0051716,GO:0033036,GO:0071702,GO:0008104,GO:0045184,GO:0008150,GO:0015031,GO:0005515,GO:0043167,GO:0016020,GO:0044700,GO:0023052,GO:0097159,GO:0003674,GO:0007154,GO:0006810,GO:0044763,GO:0051234,GO:…	response to stimulus,purine ribonucleoside triphosphate binding,purine ribonucleoside binding,GTP binding,purine nucleoside binding,ribonucleoside binding,nucleoside binding,purine ribonucleotide binding,binding,purine nucleotide binding,guanyl ribonucleotide binding,guanyl nucleotide binding,ribonucleotide binding,localization,small molecule binding,anion binding,nucleotide binding,nucleoside ph…	--	--
ENSOART00000016292	ENSOARG00000014968	ELOVL2	chr20:44216102-44233982	28.3971	10.0708	1.49556	5e-05	0.00828485	ELOVL fatty acid elongase 2 [Source:HGNC Symbol;Acc:HGNC:14416]	GO:0044710,GO:0005488,GO:0009922,GO:0034626,GO:0004312,GO:0019368,GO:0044281,GO:0042761,GO:0003824,GO:0030497,GO:0016740,GO:0008150,GO:0005515,GO:0000038,GO:0016020,GO:0003674,GO:0016747,GO:0008152,GO:0044425,GO:0019752,GO:0016746,GO:0043436,GO:0006633,GO:0006082,GO:0032787,GO:0016021,GO:0005737,GO:0031224,GO:0009987,GO:0072330,GO:0044255,GO:0006629,GO:0044444,GO:0006631,GO:0016053,GO:0046394,GO:…	single-organism metabolic process,binding,fatty acid elongase activity,fatty acid elongation, polyunsaturated fatty acid,fatty acid synthase activity,fatty acid elongation, unsaturated fatty acid,small molecule metabolic process,very long-chain fatty acid biosynthetic process,catalytic activity,fatty acid elongation,transferase activity,biological_process,protein binding,very long-chain fatty aci…	oas01212,oas01040,oas00062	Fatty acid metabolism,Biosynthesis of unsaturated fatty acids,Fatty acid elongation
ENSOART00000016126	ENSOARG00000014814	ACTA2	chr22:10372580-10386337	112.525	45.2988	1.3127	5e-05	0.00828485	actin, alpha 2, smooth muscle, aorta [Source:HGNC Symbol;Acc:HGNC:130]	GO:0090131,GO:0051707,GO:0009607,GO:0009615,GO:0005615,GO:0050896,GO:0072132,GO:0019899,GO:0050880,GO:0035150,GO:0031252,GO:0035639,GO:0032550,GO:0001883,GO:0032549,GO:0001882,GO:0032555,GO:0051704,GO:0005488,GO:0017076,GO:0003018,GO:0032553,GO:0072144,GO:0061448,GO:0036094,GO:0043168,GO:0042310,GO:0072143,GO:0072008,GO:0030485,GO:0000166,GO:1901265,GO:0030027,GO:0072141,GO:0072007,GO:0072071,GO:…	mesenchyme migration,response to other organism,response to biotic stimulus,response to virus,extracellular space,response to stimulus,mesenchyme morphogenesis,enzyme binding,regulation of blood vessel size,regulation of tube size,cell leading edge,purine ribonucleoside triphosphate binding,purine ribonucleoside binding,purine nucleoside binding,ribonucleoside binding,nucleoside binding,purine ri…	oas04270	Vascular smooth muscle contraction
ENSOART00000003572	ENSOARG00000003294	-	chr1:21366124-21378545	1.10349	4.76891	-2.11158	5e-05	0.00828485	Uncharacterized protein [Source:UniProtKB/TrEMBL;Acc:W5NZB0]	GO:0044710,GO:0005488,GO:0055114,GO:0016491,GO:0003824,GO:0008150,GO:0004497,GO:0043167,GO:0046914,GO:0097159,GO:0020037,GO:0003674,GO:0046906,GO:0016705,GO:0008152,GO:0005506,GO:1901363,GO:0043169,GO:0046872	single-organism metabolic process,binding,oxidation-reduction process,oxidoreductase activity,catalytic activity,biological_process,monooxygenase activity,ion binding,transition metal ion binding,organic cyclic compound binding,heme binding,molecular_function,tetrapyrrole binding,oxidoreductase activity, acting on paired donors, with incorporation or reduction of molecular oxygen,metabolic proces…	oas00590,oas00830,oas04270,oas00071,oas01100	Arachidonic acid metabolism,Retinol metabolism,Vascular smooth muscle contraction,Fatty acid degradation,Metabolic pathways
ENSOART00000013771	ENSOARG00000012671	-	chr7:23544682-23545123	121.778	6.62022	4.20123	5e-05	0.00828485	Ribonuclease pancreatic [Source:UniProtKB/TrEMBL;Acc:W5PSZ1]	GO:0005488,GO:0003824,GO:0008150,GO:0016788,GO:0004519,GO:0016787,GO:0097159,GO:0003674,GO:0004518,GO:0008152,GO:1901363,GO:0009987,GO:0090305,GO:0034641,GO:0006139,GO:0046483,GO:0006725,GO:1901360,GO:0006807,GO:0071704,GO:0044237,GO:0090304,GO:0044238,GO:0003676,GO:0043170	binding,catalytic activity,biological_process,hydrolase activity, acting on ester bonds,endonuclease activity,hydrolase activity,organic cyclic compound binding,molecular_function,nuclease activity,metabolic process,heterocyclic compound binding,cellular process,nucleic acid phosphodiester bond hydrolysis,cellular nitrogen compound metabolic process,nucleobase-containing compound metabolic proces…	--	--
ENSOART00000008163	ENSOARG00000007496	ME1	chr8:10276892-10461247	8.48213	2.42678	1.80538	5e-05	0.00828485	malic enzyme 1, NADP(+)-dependent, cytosolic [Source:HGNC Symbol;Acc:HGNC:6983]	GO:0009117,GO:0006753,GO:0055086,GO:0019637,GO:0044710,GO:0005488,GO:0036094,GO:0004470,GO:0004471,GO:0055114,GO:0000166,GO:1901265,GO:1902031,GO:0016491,GO:0006140,GO:0006108,GO:0016615,GO:0044281,GO:0003824,GO:0051262,GO:0051196,GO:1901564,GO:0051193,GO:0006796,GO:0006793,GO:0008150,GO:0005515,GO:0043167,GO:0006739,GO:0019220,GO:0051174,GO:0046914,GO:0051259,GO:0097159,GO:0030145,GO:0019362,GO:…	nucleotide metabolic process,nucleoside phosphate metabolic process,nucleobase-containing small molecule metabolic process,organophosphate metabolic process,single-organism metabolic process,binding,small molecule binding,malic enzyme activity,malate dehydrogenase (decarboxylating) activity,oxidation-reduction process,nucleotide binding,nucleoside phosphate binding,regulation of NADP metabolic pr…	oas00620,oas01200,oas01100	Pyruvate metabolism,Carbon metabolism,Metabolic pathways
ENSOART00000002808	ENSOARG00000002590	SPP1	chr6:36651733-36658288	3.43064	0.330023	3.37784	0.0001	0.0153308	osteopontin precursor [Source:RefSeq peptide;Acc:NP_001009224]	GO:0070887,GO:0042221,GO:0010033,GO:0002376,GO:0006950,GO:0016477,GO:0060326,GO:0030593,GO:0005615,GO:1901700,GO:0048870,GO:0051674,GO:0006928,GO:0071621,GO:0050896,GO:0040011,GO:0005488,GO:0006935,GO:0042330,GO:0050840,GO:0051179,GO:0009605,GO:0030595,GO:0014070,GO:0051716,GO:0005576,GO:0048518,GO:0044421,GO:0045785,GO:0071498,GO:0050900,GO:0033280,GO:0010811,GO:0007155,GO:0022610,GO:0033554,GO:…	cellular response to chemical stimulus,response to chemical stimulus,response to organic substance,immune system process,response to stress,cell migration,cell chemotaxis,neutrophil chemotaxis,extracellular space,response to oxygen-containing compound,cell motility,localization of cell,cellular component movement,granulocyte chemotaxis,response to stimulus,locomotion,binding,chemotaxis,taxis,extr…	oas04512,oas04510,oas04151,oas04620	ECM-receptor interaction,Focal adhesion,PI3K-Akt signaling pathway,Toll-like receptor signaling pathway
ENSOART00000016218	ENSOARG00000014902	-	chr20:24932492-24946529	50.6974	174.947	-1.78693	5e-05	0.00828485	Glutathione S-transferase [Source:UniProtKB/TrEMBL;Acc:W5PZU9]	GO:0005488,GO:0003824,GO:0016740,GO:0008150,GO:0004364,GO:0005515,GO:0003674,GO:0016765,GO:0008152	binding,catalytic activity,transferase activity,biological_process,glutathione transferase activity,protein binding,molecular_function,transferase activity, transferring alkyl or aryl (other than methyl) groups,metabolic process	oas00982,oas00980,oas05204,oas00480	Drug metabolism - cytochrome P450,Metabolism of xenobiotics by cytochrome P450,Chemical carcinogenesis,Glutathione metabolism
ENSOART00000006081	ENSOARG00000005581	PPARGC1A	chr6:43226817-43331352	20.9859	6.41388	1.71015	5e-05	0.00828485	peroxisome proliferator-activated receptor gamma, coactivator 1 alpha [Source:HGNC Symbol;Acc:HGNC:9237]	GO:0070887,GO:0042221,GO:0014823,GO:0006950,GO:0014850,GO:0009117,GO:0006753,GO:0050896,GO:0055086,GO:0019899,GO:0019637,GO:0044710,GO:0005488,GO:1901857,GO:1901860,GO:2000507,GO:0051240,GO:0061448,GO:0036094,GO:0045979,GO:2001171,GO:0022904,GO:0055114,GO:0000166,GO:1901265,GO:2001169,GO:0022900,GO:0034599,GO:0009165,GO:1901293,GO:0006163,GO:0006140,GO:0065009,GO:2000505,GO:0051716,GO:0072521,GO:…	cellular response to chemical stimulus,response to chemical stimulus,response to activity,response to stress,response to muscle activity,nucleotide metabolic process,nucleoside phosphate metabolic process,response to stimulus,nucleobase-containing small molecule metabolic process,enzyme binding,organophosphate metabolic process,single-organism metabolic process,binding,positive regulation of cell…	oas04152,oas04920,oas04910,oas05016	AMPK signaling pathway,Adipocytokine signaling pathway,Insulin signaling pathway,Huntington's disease
ENSOART00000008904	ENSOARG00000008183	TRIB1	chr9:27647334-27654355	57.5503	25.8097	1.15691	0.0001	0.0153308	tribbles pseudokinase 1 [Source:HGNC Symbol;Acc:HGNC:16891]	GO:0070887,GO:0042221,GO:0010033,GO:0002376,GO:0051707,GO:0009607,GO:0006950,GO:0071310,GO:0016477,GO:1901700,GO:0048870,GO:0051674,GO:0006928,GO:0050896,GO:0002832,GO:0040011,GO:0045643,GO:0045645,GO:0008285,GO:0019899,GO:0035639,GO:0032550,GO:0001883,GO:0032549,GO:0001882,GO:0032555,GO:0051704,GO:0005488,GO:0017076,GO:0045659,GO:0032553,GO:0043405,GO:0051179,GO:0045658,GO:0036094,GO:0043168,GO:…	cellular response to chemical stimulus,response to chemical stimulus,response to organic substance,immune system process,response to other organism,response to biotic stimulus,response to stress,cellular response to organic substance,cell migration,response to oxygen-containing compound,cell motility,localization of cell,cellular component movement,response to stimulus,negative regulation of resp…	--	--
ENSOART00000008399	ENSOARG00000007707	NRCAM	chr4:49251510-49489760	0.58646	3.06108	-2.38393	5e-05	0.00828485	neuronal cell adhesion molecule [Source:HGNC Symbol;Acc:HGNC:7994]	GO:0042221,GO:0006928,GO:0050896,GO:0040011,GO:0005488,GO:0006935,GO:0042330,GO:0051179,GO:0009605,GO:0016044,GO:0086080,GO:0061024,GO:0045162,GO:0033036,GO:0045161,GO:0019227,GO:0008104,GO:0071944,GO:0007155,GO:0030506,GO:0022610,GO:0005886,GO:0008150,GO:0031290,GO:0005515,GO:0016337,GO:0035637,GO:0051239,GO:0016020,GO:0044700,GO:0023052,GO:0042551,GO:0072358,GO:0072359,GO:0044707,GO:0003674,GO:…	response to chemical stimulus,cellular component movement,response to stimulus,locomotion,binding,chemotaxis,taxis,localization,response to external stimulus,cellular membrane organization,protein binding involved in heterotypic cell-cell adhesion,membrane organization,clustering of voltage-gated sodium channels,macromolecule localization,neuronal ion channel clustering,neuronal action potential …	oas04514	Cell adhesion molecules (CAMs)
ENSOART00000002186	ENSOARG00000002032	-	JH924330.1:20-3766	0.458383	0	inf	5e-05	0.00828485	Uncharacterized protein [Source:UniProtKB/TrEMBL;Acc:W5NVE0]	GO:0005488,GO:0005515,GO:0043167,GO:0003674,GO:0043169,GO:0046872,GO:0005509	binding,protein binding,ion binding,molecular_function,cation binding,metal ion binding,calcium ion binding	oas04512	ECM-receptor interaction
ENSOART00000013725	ENSOARG00000012621	SLCO4A1	chr13:53984615-53996656	6.19634	21.7048	-1.80853	5e-05	0.00828485	solute carrier organic anion transporter family, member 4A1 [Source:HGNC Symbol;Acc:HGNC:10953]	GO:0005488,GO:0051179,GO:0008150,GO:0005515,GO:0016020,GO:0003674,GO:0044765,GO:0006810,GO:0044763,GO:0051234,GO:0044425,GO:0044699,GO:0016021,GO:0031224,GO:0009987,GO:0055085,GO:0005215,GO:0005575	binding,localization,biological_process,protein binding,membrane,molecular_function,single-organism transport,transport,single-organism cellular process,establishment of localization,membrane part,single-organism process,integral to membrane,intrinsic to membrane,cellular process,transmembrane transport,transporter activity,cellular_component	--	--
ENSOART00000002369	ENSOARG00000002197	-	AMGL01122942.1:20-3672	2.75524	0.973757	1.50054	5e-05	0.00828485	Uncharacterized protein [Source:UniProtKB/TrEMBL;Acc:W5NVX2]	--	--	oas00100,oas01100	Steroid biosynthesis,Metabolic pathways
ENSOART00000021857	ENSOARG00000020074	CPNE8	chr3:148252718-148512916	1.4927	3.68741	-1.30468	0.00035	0.0438275	copine VIII [Source:HGNC Symbol;Acc:HGNC:23498]	GO:0005488,GO:0005576,GO:0044421,GO:0005515,GO:0003674,GO:0031988,GO:0031982,GO:0070062,GO:0043230,GO:0065010,GO:0005575,GO:0043227,GO:0043226	binding,extracellular region,extracellular region part,protein binding,molecular_function,membrane-bounded vesicle,vesicle,extracellular vesicular exosome,extracellular organelle,extracellular membrane-bounded organelle,cellular_component,membrane-bounded organelle,organelle	--	--
ENSOART00000014288	ENSOARG00000013144	IL1R1	chr3:99472044-99509159	111.8	245.941	-1.13739	0.0002	0.0266732	interleukin 1 receptor, type I [Source:HGNC Symbol;Acc:HGNC:5993]	GO:0070887,GO:0042221,GO:0010033,GO:0034097,GO:0004908,GO:0006952,GO:0006950,GO:0071310,GO:0009611,GO:0070498,GO:0071345,GO:0050896,GO:0019899,GO:0004909,GO:0005488,GO:0071347,GO:0006954,GO:0009605,GO:0070555,GO:0051716,GO:0005161,GO:0004896,GO:0019221,GO:0008150,GO:0005515,GO:0009986,GO:0005102,GO:0016020,GO:0044700,GO:0023052,GO:0003674,GO:0007154,GO:0080134,GO:0044763,GO:0065007,GO:0002020,GO:…	cellular response to chemical stimulus,response to chemical stimulus,response to organic substance,response to cytokine stimulus,interleukin-1 receptor activity,defense response,response to stress,cellular response to organic substance,response to wounding,interleukin-1-mediated signaling pathway,cellular response to cytokine stimulus,response to stimulus,enzyme binding,interleukin-1, Type I, act…	oas05166,oas04640,oas05146,oas04380,oas04210,oas04064,oas04750,oas04060,oas04010	HTLV-I infection,Hematopoietic cell lineage,Amoebiasis,Osteoclast differentiation,Apoptosis,NF-kappa B signaling pathway,Inflammatory mediator regulation of TRP channels,Cytokine-cytokine receptor interaction,MAPK signaling pathway
ENSOART00000008310	ENSOARG00000007634	-	chr13:52841379-52854357	3.24102	0.700388	2.21022	5e-05	0.00828485	Uncharacterized protein [Source:UniProtKB/TrEMBL;Acc:W5PCM7]	GO:0005488,GO:0005515,GO:0003674	binding,protein binding,molecular_function	oas04380	Osteoclast differentiation
ENSOART00000017020	ENSOARG00000015646	-	chr20:25398826-25402957	6.79695	21.1165	-1.63541	5e-05	0.00828485	Beta-2-microglobulin [Source:UniProtKB/TrEMBL;Acc:W5Q244]	GO:0002376,GO:0019882,GO:0005488,GO:0042611,GO:0005576,GO:0071944,GO:0005886,GO:0008150,GO:0042612,GO:0005515,GO:0002474,GO:0016020,GO:0044459,GO:0003674,GO:0048002,GO:0044425,GO:0043234,GO:0005575,GO:0032991,GO:0044464,GO:0005623	immune system process,antigen processing and presentation,binding,MHC protein complex,extracellular region,cell periphery,plasma membrane,biological_process,MHC class I protein complex,protein binding,antigen processing and presentation of peptide antigen via MHC class I,membrane,plasma membrane part,molecular_function,antigen processing and presentation of peptide antigen,membrane part,protein c…	oas05310,oas05332,oas05330,oas05168,oas05166,oas04514,oas04672,oas04940,oas05320,oas04145,oas05150,oas05164,oas05416,oas05321,oas05140,oas04612,oas05323,oas05145,oas05322,oas05152	Asthma,Graft-versus-host disease,Allograft rejection,Herpes simplex infection,HTLV-I infection,Cell adhesion molecules (CAMs),Intestinal immune network for IgA production,Type I diabetes mellitus,Autoimmune thyroid disease,Phagosome,Staphylococcus aureus infection,Influenza A,Viral myocarditis,Inflammatory bowel disease (IBD),Leishmaniasis,Antigen processing and presentation,Rheumatoid arthritis,…
ENSOART00000010275	ENSOARG00000009436	SLITRK4	chrX:86990337-86992851	1.41268	0.384388	1.8778	0.00035	0.0438275	SLIT and NTRK-like family, member 4 [Source:HGNC Symbol;Acc:HGNC:23502]	GO:0005488,GO:0065008,GO:0048518,GO:0007267,GO:0008150,GO:0005515,GO:0048522,GO:0035637,GO:0051239,GO:0044700,GO:0023052,GO:0044707,GO:0003674,GO:0007154,GO:0061564,GO:0050808,GO:0044763,GO:0032501,GO:0019226,GO:0051962,GO:0051965,GO:0065007,GO:0044089,GO:0051963,GO:0044699,GO:0051094,GO:0003008,GO:0050789,GO:0048731,GO:0007268,GO:0050794,GO:0050807,GO:0050803,GO:0022607,GO:0007416,GO:0051128,GO:…	binding,regulation of biological quality,positive regulation of biological process,cell-cell signaling,biological_process,protein binding,positive regulation of cellular process,multicellular organismal signaling,regulation of multicellular organismal process,single organism signaling,signaling,single-multicellular organism process,molecular_function,cell communication,axon development,synapse or…	--	--
ENSOART00000014943	ENSOARG00000013712	RUNDC3B	chr4:32644653-32815080	8.72899	2.41048	1.8565	5e-05	0.00828485	RUN domain containing 3B [Source:HGNC Symbol;Acc:HGNC:30286]	--	--	--	--
ENSOART00000016516	ENSOARG00000015177	IFIT1	chr22:10811883-10820333	24.7964	75.8369	-1.61277	5e-05	0.00828485	interferon-induced protein with tetratricopeptide repeats 1 [Source:HGNC Symbol;Acc:HGNC:5407]	GO:0070887,GO:0042221,GO:0010033,GO:0002376,GO:0051707,GO:0034097,GO:0006952,GO:0009607,GO:0006950,GO:0071310,GO:0009615,GO:1901698,GO:0071345,GO:0050896,GO:0002832,GO:0045071,GO:0048878,GO:0043330,GO:0006955,GO:0051097,GO:0051704,GO:1901699,GO:0005488,GO:0050689,GO:0006858,GO:0019060,GO:0030581,GO:0051708,GO:0051179,GO:0051336,GO:0051607,GO:0045069,GO:0050790,GO:0019079,GO:0043331,GO:0048525,GO:…	cellular response to chemical stimulus,response to chemical stimulus,response to organic substance,immune system process,response to other organism,response to cytokine stimulus,defense response,response to biotic stimulus,response to stress,cellular response to organic substance,response to virus,response to nitrogen compound,cellular response to cytokine stimulus,response to stimulus,negative r…	oas05168,oas05160	Herpes simplex infection,Hepatitis C
ENSOART00000019964	ENSOARG00000018343	-	chr14:23525088-23525821	5501.19	18310.1	-1.73483	5e-05	0.00828485	Metallothionein-2 [Source:UniProtKB/Swiss-Prot;Acc:P68302]	GO:0070887,GO:0042221,GO:0050896,GO:0005488,GO:0010035,GO:0071294,GO:0010038,GO:0051716,GO:0010043,GO:0071241,GO:0008150,GO:0043167,GO:0046914,GO:0003674,GO:0045926,GO:0048519,GO:0044763,GO:0048471,GO:0065007,GO:0040007,GO:0044699,GO:0008270,GO:0071248,GO:0043169,GO:0050789,GO:0040008,GO:0046872,GO:0005737,GO:0009987,GO:0044444,GO:0005575,GO:0044424,GO:0044464,GO:0005623,GO:0005622,GO:0043227,GO:…	cellular response to chemical stimulus,response to chemical stimulus,response to stimulus,binding,response to inorganic substance,cellular response to zinc ion,response to metal ion,cellular response to stimulus,response to zinc ion,cellular response to inorganic substance,biological_process,ion binding,transition metal ion binding,molecular_function,negative regulation of growth,negative regulat…	oas04978	Mineral absorption
ENSOART00000017513	ENSOARG00000016081	-	chr4:7564583-7578355	4.50687	1.31745	1.77438	0.0004	0.0475478	Uridine phosphorylase [Source:UniProtKB/TrEMBL;Acc:W5Q3H9]	GO:0009117,GO:0006753,GO:0055086,GO:0019637,GO:0044710,GO:0004850,GO:0008655,GO:0010138,GO:0032262,GO:0044206,GO:0006220,GO:0006222,GO:0009173,GO:0009174,GO:0046049,GO:0009165,GO:1901293,GO:0009130,GO:0044281,GO:0009129,GO:0043173,GO:0072527,GO:0003824,GO:1901564,GO:0009163,GO:0042455,GO:1901659,GO:0006796,GO:0006793,GO:1901135,GO:0090407,GO:0016740,GO:0009220,GO:0046132,GO:0046134,GO:0043094,GO:…	nucleotide metabolic process,nucleoside phosphate metabolic process,nucleobase-containing small molecule metabolic process,organophosphate metabolic process,single-organism metabolic process,uridine phosphorylase activity,pyrimidine-containing compound salvage,pyrimidine ribonucleotide salvage,pyrimidine nucleotide salvage,UMP salvage,pyrimidine nucleotide metabolic process,UMP biosynthetic proce…	oas00983,oas00240,oas01100	Drug metabolism - other enzymes,Pyrimidine metabolism,Metabolic pathways
ENSOART00000010738	ENSOARG00000009865	-	chr21:25785257-25789326	2047.35	4778.41	-1.22277	0.0002	0.0266732	Serum amyloid A protein [Source:UniProtKB/TrEMBL;Acc:W5PJG0]	GO:0006953,GO:0006952,GO:0006950,GO:0009611,GO:0005615,GO:0002526,GO:0034364,GO:0050896,GO:0034358,GO:0032994,GO:0006954,GO:0005576,GO:0044421,GO:0008150,GO:0005575,GO:0032991	acute-phase response,defense response,response to stress,response to wounding,extracellular space,acute inflammatory response,high-density lipoprotein particle,response to stimulus,plasma lipoprotein particle,protein-lipid complex,inflammatory response,extracellular region,extracellular region part,biological_process,cellular_component,macromolecular complex	--	--
ENSOART00000012396	ENSOARG00000011401	RXRG	chr1:115469536-115521351	8.23845	27.9629	-1.76307	5e-05	0.00828485	retinoid X receptor, gamma [Source:HGNC Symbol;Acc:HGNC:10479]	GO:0070887,GO:0042221,GO:0010033,GO:0071310,GO:0050896,GO:0005488,GO:0004886,GO:0004879,GO:0009719,GO:0009725,GO:0014070,GO:0071495,GO:0051716,GO:0048518,GO:0003708,GO:0032870,GO:1901522,GO:0051262,GO:0008150,GO:0005515,GO:0048522,GO:0043167,GO:0071407,GO:0033993,GO:0046914,GO:0051259,GO:0044700,GO:0023052,GO:0097159,GO:0051289,GO:0003674,GO:0048384,GO:0007154,GO:0071822,GO:0044763,GO:0030522,GO:…	cellular response to chemical stimulus,response to chemical stimulus,response to organic substance,cellular response to organic substance,response to stimulus,binding,9-cis retinoic acid receptor activity,ligand-activated sequence-specific DNA binding RNA polymerase II transcription factor activity,response to endogenous stimulus,response to hormone stimulus,response to organic cyclic compound,ce…	oas03320,oas04920,oas05216,oas05223,oas05202,oas05222,oas04919,oas05200	PPAR signaling pathway,Adipocytokine signaling pathway,Thyroid cancer,Non-small cell lung cancer,Transcriptional misregulation in cancer,Small cell lung cancer,Thyroid hormone signaling pathway,Pathways in cancer
ENSOART00000011265	ENSOARG00000010355	-	chr13:42525982-42539609	3.949	0.536075	2.88098	5e-05	0.00828485	Uncharacterized protein [Source:UniProtKB/TrEMBL;Acc:W5PKY2]	GO:0044710,GO:0055114,GO:0016491,GO:0003824,GO:0008150,GO:0003674,GO:0008152	single-organism metabolic process,oxidation-reduction process,oxidoreductase activity,catalytic activity,biological_process,molecular_function,metabolic process	oas00140,oas00590,oas04913,oas01100	Steroid hormone biosynthesis,Arachidonic acid metabolism,Ovarian steroidogenesis,Metabolic pathways
ENSOART00000008970	ENSOARG00000008243	NOD1	chr4:65825913-65865183	5.9969	12.424	-1.05084	0.0002	0.0266732	nucleotide-binding oligomerization domain containing 1 [Source:HGNC Symbol;Acc:HGNC:16390]	GO:0070887,GO:0042221,GO:0010033,GO:0002376,GO:0019882,GO:0051707,GO:0002604,GO:0002468,GO:0006952,GO:0009607,GO:0006950,GO:0071310,GO:0002577,GO:1901700,GO:1901698,GO:0050896,GO:0051704,GO:1901699,GO:0005488,GO:0051240,GO:0043410,GO:0051336,GO:0009605,GO:0002606,GO:0050790,GO:0071225,GO:0043408,GO:0009719,GO:0043281,GO:0065009,GO:0071495,GO:2000116,GO:0051716,GO:1901701,GO:0002579,GO:0050700,GO:…	cellular response to chemical stimulus,response to chemical stimulus,response to organic substance,immune system process,antigen processing and presentation,response to other organism,regulation of dendritic cell antigen processing and presentation,dendritic cell antigen processing and presentation,defense response,response to biotic stimulus,response to stress,cellular response to organic substa…	oas04621,oas05133	NOD-like receptor signaling pathway,Pertussis
ENSOART00000015749	ENSOARG00000014463	WWC1	chr5:77738397-77817710	11.0189	57.4892	-2.38331	5e-05	0.00828485	WW and C2 domain containing 1 [Source:HGNC Symbol;Acc:HGNC:29435]	GO:0016477,GO:0048870,GO:0051674,GO:0006928,GO:0050896,GO:0040011,GO:0019899,GO:0031252,GO:0005488,GO:0051179,GO:0043410,GO:0043408,GO:0035331,GO:0051716,GO:0000165,GO:0048518,GO:0035330,GO:0019900,GO:0071944,GO:0005886,GO:0010740,GO:0046621,GO:0008150,GO:0001726,GO:0005515,GO:0048522,GO:0051239,GO:0010627,GO:0035329,GO:0016020,GO:0044700,GO:0044459,GO:0023052,GO:0044707,GO:0003674,GO:0048585,GO:…	cell migration,cell motility,localization of cell,cellular component movement,response to stimulus,locomotion,enzyme binding,cell leading edge,binding,localization,positive regulation of MAPK cascade,regulation of MAPK cascade,negative regulation of hippo signaling cascade,cellular response to stimulus,MAPK cascade,positive regulation of biological process,regulation of hippo signaling cascade,ki…	oas04390	Hippo signaling pathway
ENSOART00000009671	ENSOARG00000008871	PTPN14	chr12:67166952-67352804	4.62295	1.44491	1.67784	5e-05	0.00828485	protein tyrosine phosphatase, non-receptor type 14 [Source:HGNC Symbol;Acc:HGNC:9647]	GO:0008285,GO:0005488,GO:0051179,GO:0035335,GO:0004725,GO:0042127,GO:0033036,GO:0071702,GO:0004721,GO:0003824,GO:0008283,GO:0006796,GO:0008104,GO:0006793,GO:0060341,GO:0001946,GO:0006470,GO:0045184,GO:0036303,GO:0032386,GO:0051049,GO:0032879,GO:0008150,GO:0016788,GO:0015031,GO:0005515,GO:0016311,GO:0005102,GO:0001945,GO:0016787,GO:0016791,GO:0046825,GO:0034613,GO:0070727,GO:0072358,GO:0072359,GO:…	negative regulation of cell proliferation,binding,localization,peptidyl-tyrosine dephosphorylation,protein tyrosine phosphatase activity,regulation of cell proliferation,macromolecule localization,organic substance transport,phosphoprotein phosphatase activity,catalytic activity,cell proliferation,phosphate-containing compound metabolic process,protein localization,phosphorus metabolic process,re…	--	--
ENSOART00000021211	ENSOARG00000019474	TDRD15	chr3:28791888-28797732	12.4096	4.95857	1.32346	5e-05	0.00828485	tudor domain containing 15 [Source:HGNC Symbol;Acc:HGNC:45037]	--	--	--	--
ENSOART00000004922	ENSOARG00000004523	SOD2	chr8:82622685-82631817	194.869	602.525	-1.62851	5e-05	0.00828485	superoxide dismutase 2, mitochondrial [Source:RefSeq peptide;Acc:NP_001267632]	GO:0070887,GO:0042221,GO:0002376,GO:0014823,GO:0006950,GO:0009611,GO:1901700,GO:0050896,GO:0003068,GO:0003069,GO:0003070,GO:0048773,GO:0048678,GO:0008285,GO:0048878,GO:0050880,GO:0035150,GO:0010332,GO:0044710,GO:0005488,GO:0003018,GO:0001836,GO:0001306,GO:0007571,GO:0003032,GO:0010035,GO:0051881,GO:0022904,GO:0055114,GO:0050790,GO:0004784,GO:0016721,GO:0022900,GO:0034599,GO:0016491,GO:0042127,GO:…	cellular response to chemical stimulus,response to chemical stimulus,immune system process,response to activity,response to stress,response to wounding,response to oxygen-containing compound,response to stimulus,regulation of systemic arterial blood pressure by acetylcholine,vasodilation by acetylcholine involved in regulation of systemic arterial blood pressure,regulation of systemic arterial bl…	oas04146,oas05016,oas04068	Peroxisome,Huntington's disease,FoxO signaling pathway
ENSOART00000015442	ENSOARG00000014180	SHISA3	chr6:61175008-61182556	0.869376	0.24733	1.81354	0.0002	0.0266732	shisa family member 3 [Source:HGNC Symbol;Acc:HGNC:25159]	GO:0005488,GO:0005515,GO:0003674	binding,protein binding,molecular_function	--	--
ENSOART00000016499	ENSOARG00000015153	-	chr1:65666869-65687317	4.4579	12.0598	-1.43577	5e-05	0.00828485	Uncharacterized protein [Source:UniProtKB/TrEMBL;Acc:W5Q0M9]	GO:0035639,GO:0032550,GO:0005525,GO:0001883,GO:0032549,GO:0001882,GO:0032555,GO:0005488,GO:0017076,GO:0032561,GO:0019001,GO:0032553,GO:0036094,GO:0043168,GO:0000166,GO:1901265,GO:0003824,GO:0008150,GO:0043167,GO:0003924,GO:0016787,GO:0097159,GO:0017111,GO:0003674,GO:0016462,GO:0016818,GO:0016817,GO:0008152,GO:1901363	purine ribonucleoside triphosphate binding,purine ribonucleoside binding,GTP binding,purine nucleoside binding,ribonucleoside binding,nucleoside binding,purine ribonucleotide binding,binding,purine nucleotide binding,guanyl ribonucleotide binding,guanyl nucleotide binding,ribonucleotide binding,small molecule binding,anion binding,nucleotide binding,nucleoside phosphate binding,catalytic activity…	--	--
ENSOART00000001824	ENSOARG00000001694	-	JH921708.1:57104-67456	0.225557	1.10675	-2.29476	5e-05	0.00828485	Uncharacterized protein [Source:UniProtKB/TrEMBL;Acc:W5NUD7]	GO:0005488,GO:0005576,GO:0044421,GO:0031012,GO:0005578,GO:0044420,GO:0003674,GO:0030246,GO:0005581,GO:0005575	binding,extracellular region,extracellular region part,extracellular matrix,proteinaceous extracellular matrix,extracellular matrix part,molecular_function,carbohydrate binding,collagen,cellular_component	oas04145	Phagosome
ENSOART00000006928	ENSOARG00000006366	FCGBP	chr14:48546492-48587603	1.18556	0.254394	2.22044	5e-05	0.00828485	Fc fragment of IgG binding protein [Source:HGNC Symbol;Acc:HGNC:13572]	--	--	--	--
ENSOART00000015733	ENSOARG00000014451	-	chr18:57619356-57630796	241.148	590.77	-1.29268	5e-05	0.00828485	Uncharacterized protein [Source:UniProtKB/TrEMBL;Acc:W5PYH2]	GO:0016020,GO:0044425,GO:0016021,GO:0031224,GO:0005575	membrane,membrane part,integral to membrane,intrinsic to membrane,cellular_component	--	--
ENSOART00000019474	ENSOARG00000017897	PFKFB4	chr19:51265303-51299310	7.79623	19.6744	-1.33547	5e-05	0.00828485	6-phosphofructo-2-kinase/fructose-2,6-biphosphatase 4 [Source:HGNC Symbol;Acc:HGNC:8875]	GO:0019637,GO:0035639,GO:0032550,GO:0001883,GO:0032549,GO:0001882,GO:0032555,GO:0005488,GO:0017076,GO:0032553,GO:0036094,GO:0043168,GO:0003873,GO:0000166,GO:1901265,GO:0006003,GO:0006000,GO:0008443,GO:0003824,GO:0006796,GO:0006793,GO:1901135,GO:0016740,GO:0008150,GO:0019200,GO:0043167,GO:0046835,GO:0005524,GO:0032559,GO:0030554,GO:0005975,GO:0044723,GO:0097159,GO:0003674,GO:0019318,GO:0008152,GO:…	organophosphate metabolic process,purine ribonucleoside triphosphate binding,purine ribonucleoside binding,purine nucleoside binding,ribonucleoside binding,nucleoside binding,purine ribonucleotide binding,binding,purine nucleotide binding,ribonucleotide binding,small molecule binding,anion binding,6-phosphofructo-2-kinase activity,nucleotide binding,nucleoside phosphate binding,fructose 2,6-bisph…	oas04152,oas00051,oas04066	AMPK signaling pathway,Fructose and mannose metabolism,HIF-1 signaling pathway
ENSOART00000014691	ENSOARG00000013509	CD274	chr2:73044620-73061206	0.720302	1.76308	-1.29143	5e-05	0.00828485	CD274 molecule [Source:HGNC Symbol;Acc:HGNC:17635]	GO:0042221,GO:0010033,GO:0002376,GO:0034097,GO:0050896,GO:0008285,GO:0006955,GO:2001181,GO:0005488,GO:0051179,GO:2001179,GO:0072608,GO:0042127,GO:0051716,GO:0033036,GO:0005576,GO:0071702,GO:0048518,GO:0032693,GO:0044421,GO:0046007,GO:0008283,GO:0008104,GO:0071944,GO:0060341,GO:0001816,GO:0045184,GO:0005886,GO:0001775,GO:0009897,GO:0002683,GO:0051049,GO:0032879,GO:0031295,GO:0031294,GO:0008150,GO:…	response to chemical stimulus,response to organic substance,immune system process,response to cytokine stimulus,response to stimulus,negative regulation of cell proliferation,immune response,positive regulation of interleukin-10 secretion,binding,localization,regulation of interleukin-10 secretion,interleukin-10 secretion,regulation of cell proliferation,cellular response to stimulus,macromolecul…	oas04514	Cell adhesion molecules (CAMs)
ENSOART00000001243	ENSOARG00000001169	-	chr10:70992195-71034209	0	1.79015	#NAME?	5e-05	0.00828485	Uncharacterized protein [Source:UniProtKB/TrEMBL;Acc:W5NSR6]	GO:0035639,GO:0032550,GO:0001883,GO:0032549,GO:0001882,GO:0032555,GO:0005488,GO:0017076,GO:0032553,GO:0051179,GO:0036094,GO:0043168,GO:0000166,GO:1901265,GO:0003824,GO:0008150,GO:0043167,GO:0016787,GO:0005524,GO:0032559,GO:0016020,GO:0030554,GO:0043492,GO:0097159,GO:0017111,GO:0003674,GO:0044765,GO:0016462,GO:0016818,GO:0006810,GO:0016817,GO:0044763,GO:0008152,GO:0051234,GO:0044425,GO:0016887,GO:…	purine ribonucleoside triphosphate binding,purine ribonucleoside binding,purine nucleoside binding,ribonucleoside binding,nucleoside binding,purine ribonucleotide binding,binding,purine nucleotide binding,ribonucleotide binding,localization,small molecule binding,anion binding,nucleotide binding,nucleoside phosphate binding,catalytic activity,biological_process,ion binding,hydrolase activity,ATP …	oas04024,oas02010,oas04976	cAMP signaling pathway,ABC transporters,Bile secretion
ENSOART00000006465	ENSOARG00000005941	TNC	chr2:8640016-8711203	28.6842	149.075	-2.37771	5e-05	0.00828485	tenascin C [Source:HGNC Symbol;Acc:HGNC:5318]	GO:0006950,GO:0060638,GO:0009611,GO:0005615,GO:0050896,GO:0048678,GO:0060739,GO:0014012,GO:0005488,GO:0045545,GO:0030850,GO:0042127,GO:0051716,GO:0005576,GO:0048518,GO:0007267,GO:0044421,GO:0001655,GO:0008283,GO:0005925,GO:0005924,GO:0030055,GO:0031103,GO:0005614,GO:0033554,GO:0008150,GO:0048608,GO:0031102,GO:0005515,GO:0061458,GO:0048522,GO:0031012,GO:0005912,GO:0048729,GO:0070161,GO:0060537,GO:…	response to stress,mesenchymal-epithelial cell signaling,response to wounding,extracellular space,response to stimulus,response to axon injury,mesenchymal-epithelial cell signaling involved in prostate gland development,peripheral nervous system axon regeneration,binding,syndecan binding,prostate gland development,regulation of cell proliferation,cellular response to stimulus,extracellular region…	oas04512,oas04510,oas04151,oas05206	ECM-receptor interaction,Focal adhesion,PI3K-Akt signaling pathway,MicroRNAs in cancer
ENSOART00000015079	ENSOARG00000013854	DNASE2B	chr1:60795187-60813195	136.511	48.1617	1.50305	5e-05	0.00828485	deoxyribonuclease II beta [Source:HGNC Symbol;Acc:HGNC:28875]	GO:0004531,GO:0005576,GO:0016889,GO:0003824,GO:0016894,GO:0008150,GO:0016788,GO:0004519,GO:0016787,GO:0004520,GO:0003674,GO:0004536,GO:0004518,GO:0008152,GO:0005737,GO:0009987,GO:0034641,GO:0006139,GO:0046483,GO:0006725,GO:1901360,GO:0006807,GO:0006259,GO:0071704,GO:0044237,GO:0090304,GO:0044238,GO:0005575,GO:0044424,GO:0044464,GO:0043170,GO:0005623,GO:0005622,GO:0044260	deoxyribonuclease II activity,extracellular region,endodeoxyribonuclease activity, producing 3'-phosphomonoesters,catalytic activity,endonuclease activity, active with either ribo- or deoxyribonucleic acids and producing 3'-phosphomonoesters,biological_process,hydrolase activity, acting on ester bonds,endonuclease activity,hydrolase activity,endodeoxyribonuclease activity,molecular_function,deoxy…	oas04142	Lysosome
ENSOART00000010099	ENSOARG00000009277	-	chr13:42404770-42423744	6.62123	16.9088	-1.3526	5e-05	0.00828485	Uncharacterized protein [Source:UniProtKB/TrEMBL;Acc:W5PHN8]	GO:0044710,GO:0055114,GO:0016491,GO:0003824,GO:0008150,GO:0003674,GO:0008152	single-organism metabolic process,oxidation-reduction process,oxidoreductase activity,catalytic activity,biological_process,molecular_function,metabolic process	oas00140,oas00590,oas04913,oas01100	Steroid hormone biosynthesis,Arachidonic acid metabolism,Ovarian steroidogenesis,Metabolic pathways
ENSOART00000009743	ENSOARG00000008946	-	chr6:84252292-84270165	79.1121	13.9066	2.50813	5e-05	0.00828485	Uncharacterized protein [Source:UniProtKB/TrEMBL;Acc:W5PGN9]	GO:0044710,GO:0005488,GO:0003824,GO:0016740,GO:0030259,GO:0008150,GO:0005975,GO:0044723,GO:0003674,GO:0030246,GO:0008152,GO:0070085,GO:0016757,GO:0009987,GO:0044255,GO:0030258,GO:0016758,GO:0006629,GO:0071704,GO:0044237,GO:0044238	single-organism metabolic process,binding,catalytic activity,transferase activity,lipid glycosylation,biological_process,carbohydrate metabolic process,single-organism carbohydrate metabolic process,molecular_function,carbohydrate binding,metabolic process,glycosylation,transferase activity, transferring glycosyl groups,cellular process,cellular lipid metabolic process,lipid modification,transfer…	oas00140,oas00830,oas00983,oas00500,oas00982,oas00980,oas05204,oas00053,oas00040,oas00860,oas01100	Steroid hormone biosynthesis,Retinol metabolism,Drug metabolism - other enzymes,Starch and sucrose metabolism,Drug metabolism - cytochrome P450,Metabolism of xenobiotics by cytochrome P450,Chemical carcinogenesis,Ascorbate and aldarate metabolism,Pentose and glucuronate interconversions,Porphyrin and chlorophyll metabolism,Metabolic pathways
ENSOART00000011867	ENSOARG00000010907	-	chr13:42692123-42711362	92.5161	197.051	-1.09079	0.0004	0.0475478	Uncharacterized protein [Source:UniProtKB/TrEMBL;Acc:W5PMM4]	GO:0044710,GO:0055114,GO:0016491,GO:0003824,GO:0008150,GO:0003674,GO:0008152	single-organism metabolic process,oxidation-reduction process,oxidoreductase activity,catalytic activity,biological_process,molecular_function,metabolic process	oas00140,oas00590,oas04913,oas01100	Steroid hormone biosynthesis,Arachidonic acid metabolism,Ovarian steroidogenesis,Metabolic pathways
ENSOART00000015495	ENSOARG00000014222	DENND4C	chr2:87218736-87296041	21.5899	49.7922	-1.20556	5e-05	0.00828485	DENN/MADD domain containing 4C [Source:HGNC Symbol;Acc:HGNC:26079]	GO:0070887,GO:0042221,GO:0010033,GO:0071310,GO:1901700,GO:1901698,GO:0050896,GO:1901699,GO:0051179,GO:0032593,GO:0016044,GO:0061024,GO:0009719,GO:0009725,GO:0071495,GO:0051716,GO:1901701,GO:0033036,GO:1901652,GO:0032870,GO:0008104,GO:0071944,GO:0005886,GO:0010243,GO:0030904,GO:0008150,GO:0071417,GO:0032868,GO:1901653,GO:0016020,GO:0034613,GO:0070727,GO:0051641,GO:0043434,GO:0030141,GO:0044763,GO:…	cellular response to chemical stimulus,response to chemical stimulus,response to organic substance,cellular response to organic substance,response to oxygen-containing compound,response to nitrogen compound,response to stimulus,cellular response to nitrogen compound,localization,insulin-responsive compartment,cellular membrane organization,membrane organization,response to endogenous stimulus,res…	--	--
ENSOART00000021935	ENSOARG00000020147	MYCL	chr1:14294122-14298499	6.31933	2.24673	1.49194	5e-05	0.00828485	v-myc avian myelocytomatosis viral oncogene lung carcinoma derived homolog [Source:HGNC Symbol;Acc:HGNC:7555]	GO:0005488,GO:0045607,GO:0045631,GO:2000980,GO:0008150,GO:0005515,GO:0051239,GO:0044707,GO:0045604,GO:0003674,GO:0042491,GO:0044763,GO:0035315,GO:0048513,GO:0032501,GO:0008152,GO:0045682,GO:0065007,GO:0046983,GO:0044699,GO:0060113,GO:0009888,GO:0050789,GO:0042490,GO:0048731,GO:0050794,GO:0030856,GO:0060429,GO:0030182,GO:0009987,GO:0007275,GO:0019222,GO:0051960,GO:0009913,GO:0048699,GO:0045664,GO:…	binding,regulation of auditory receptor cell differentiation,regulation of mechanoreceptor differentiation,regulation of inner ear receptor cell differentiation,biological_process,protein binding,regulation of multicellular organismal process,single-multicellular organism process,regulation of epidermal cell differentiation,molecular_function,auditory receptor cell differentiation,single-organism…	--	--
ENSOART00000022346	ENSOARG00000020515	-	chr3:150434368-150439510	2.05276	12.2241	-2.57409	5e-05	0.00828485	Lysozyme [Source:UniProtKB/TrEMBL;Acc:W5QH41]	GO:0051707,GO:0006952,GO:0009607,GO:0006950,GO:0050896,GO:0051704,GO:0003824,GO:0009617,GO:0003796,GO:0008150,GO:0019835,GO:0004553,GO:0016787,GO:0016798,GO:0042742,GO:0003674,GO:0044763,GO:0008152,GO:0008219,GO:0016265,GO:0044699,GO:0009987	response to other organism,defense response,response to biotic stimulus,response to stress,response to stimulus,multi-organism process,catalytic activity,response to bacterium,lysozyme activity,biological_process,cytolysis,hydrolase activity, hydrolyzing O-glycosyl compounds,hydrolase activity,hydrolase activity, acting on glycosyl bonds,defense response to bacterium,molecular_function,single-org…	oas04970	Salivary secretion
ENSOART00000011639	ENSOARG00000010697	RFC3	chr10:27643203-27660438	0.364434	1.79682	-2.30171	5e-05	0.00828485	replication factor C (activator 1) 3, 38kDa [Source:HGNC Symbol;Acc:HGNC:9971]	GO:0042221,GO:0010033,GO:0050896,GO:0035639,GO:0032550,GO:0001883,GO:0032549,GO:0001882,GO:0009360,GO:0032555,GO:0005488,GO:0017076,GO:0032553,GO:0036094,GO:0043168,GO:0000166,GO:1901265,GO:0016779,GO:0042575,GO:0003824,GO:0016740,GO:0008150,GO:0005515,GO:0043167,GO:0016787,GO:0003887,GO:0005524,GO:0032559,GO:0030554,GO:0097159,GO:0017111,GO:0003674,GO:0016462,GO:0016818,GO:0016817,GO:0034061,GO:…	response to chemical stimulus,response to organic substance,response to stimulus,purine ribonucleoside triphosphate binding,purine ribonucleoside binding,purine nucleoside binding,ribonucleoside binding,nucleoside binding,DNA polymerase III complex,purine ribonucleotide binding,binding,purine nucleotide binding,ribonucleotide binding,small molecule binding,anion binding,nucleotide binding,nucleos…	oas03430,oas03030,oas03420	Mismatch repair,DNA replication,Nucleotide excision repair
ENSOART00000019192	ENSOARG00000017640	-	JH921902.1:456-1260	0.509098	0	inf	5e-05	0.00828485	Uncharacterized protein [Source:UniProtKB/TrEMBL;Acc:W5Q882]	GO:0009117,GO:0006753,GO:0055086,GO:0019637,GO:0044710,GO:0006220,GO:0044281,GO:0072527,GO:0003824,GO:1901564,GO:0006796,GO:0006793,GO:1901135,GO:0046080,GO:0009211,GO:0008150,GO:0016787,GO:0009219,GO:0009200,GO:0009147,GO:0009394,GO:0019692,GO:0003674,GO:0009141,GO:0009262,GO:0008152,GO:0004190,GO:0070001,GO:0009987,GO:0034641,GO:0006139,GO:0046483,GO:0006725,GO:0004175,GO:1901360,GO:0006807,GO:…	nucleotide metabolic process,nucleoside phosphate metabolic process,nucleobase-containing small molecule metabolic process,organophosphate metabolic process,single-organism metabolic process,pyrimidine nucleotide metabolic process,small molecule metabolic process,pyrimidine-containing compound metabolic process,catalytic activity,organonitrogen compound metabolic process,phosphate-containing comp…	--	--
ENSOART00000009022	ENSOARG00000008285	ITGA1	chr16:26161816-26271186	26.8835	11.9908	1.16479	0.00015	0.0215842	integrin, alpha 1 [Source:HGNC Symbol;Acc:HGNC:6134]	GO:0070887,GO:0042221,GO:0002376,GO:0016477,GO:0060326,GO:0030593,GO:0048870,GO:0051674,GO:0006928,GO:0071621,GO:0050896,GO:0040011,GO:0008285,GO:0019899,GO:0045123,GO:0005488,GO:0006935,GO:0042330,GO:0034665,GO:0042058,GO:0051179,GO:1901184,GO:0051336,GO:0009605,GO:0050790,GO:0030595,GO:0042127,GO:0065009,GO:0007173,GO:0051716,GO:0005576,GO:0044421,GO:0038127,GO:0043085,GO:0008283,GO:0032516,GO:…	cellular response to chemical stimulus,response to chemical stimulus,immune system process,cell migration,cell chemotaxis,neutrophil chemotaxis,cell motility,localization of cell,cellular component movement,granulocyte chemotaxis,response to stimulus,locomotion,negative regulation of cell proliferation,enzyme binding,cellular extravasation,binding,chemotaxis,taxis,alpha1-beta1 integrin complex,re…	oas04512,oas04640,oas04510,oas05412,oas05410,oas05414,oas04151,oas04810	ECM-receptor interaction,Hematopoietic cell lineage,Focal adhesion,Arrhythmogenic right ventricular cardiomyopathy (ARVC),Hypertrophic cardiomyopathy (HCM),Dilated cardiomyopathy,PI3K-Akt signaling pathway,Regulation of actin cytoskeleton
ENSOART00000018693	ENSOARG00000017168	FASN	chr11:49940272-49955854	11.5234	4.96993	1.21327	5e-05	0.00828485	fatty acid synthase [Source:HGNC Symbol;Acc:HGNC:3594]	GO:0070887,GO:0042221,GO:0010033,GO:0034097,GO:0071310,GO:0071345,GO:0050896,GO:0031177,GO:0072341,GO:0044710,GO:0042587,GO:0005488,GO:0036094,GO:0043168,GO:0055114,GO:0031406,GO:0016491,GO:0051716,GO:0005576,GO:0016597,GO:0044421,GO:0003824,GO:0071944,GO:0005886,GO:0016740,GO:0008150,GO:0071353,GO:0016788,GO:0005515,GO:0070670,GO:0043167,GO:0016787,GO:0048732,GO:0046914,GO:0016020,GO:0044707,GO:…	cellular response to chemical stimulus,response to chemical stimulus,response to organic substance,response to cytokine stimulus,cellular response to organic substance,cellular response to cytokine stimulus,response to stimulus,phosphopantetheine binding,modified amino acid binding,single-organism metabolic process,glycogen granule,binding,small molecule binding,anion binding,oxidation-reduction …	oas01212,oas00061,oas04152,oas04910,oas01100	Fatty acid metabolism,Fatty acid biosynthesis,AMPK signaling pathway,Insulin signaling pathway,Metabolic pathways
ENSOART00000013078	ENSOARG00000012024	PTGER3	chr1:46353141-46390447	1.29495	5.46544	-2.07744	0.00015	0.0215842	prostaglandin E receptor 3 (subtype EP3) [Source:HGNC Symbol;Acc:HGNC:9595]	GO:0042221,GO:0010033,GO:0006953,GO:0051707,GO:0006952,GO:0009607,GO:0006950,GO:0009611,GO:1901700,GO:0002526,GO:0050896,GO:0048878,GO:0051704,GO:0005488,GO:0007200,GO:0051179,GO:0006954,GO:0004957,GO:0050878,GO:0003014,GO:0051716,GO:0035809,GO:0035810,GO:0071702,GO:0065008,GO:0001660,GO:0004955,GO:0004954,GO:0042592,GO:0009617,GO:0015701,GO:0071944,GO:0004953,GO:0007188,GO:0031649,GO:0007187,GO:…	response to chemical stimulus,response to organic substance,acute-phase response,response to other organism,defense response,response to biotic stimulus,response to stress,response to wounding,response to oxygen-containing compound,acute inflammatory response,response to stimulus,chemical homeostasis,multi-organism process,binding,phospholipase C-activating G-protein coupled receptor signaling pa…	oas04024,oas04020,oas04080	cAMP signaling pathway,Calcium signaling pathway,Neuroactive ligand-receptor interaction
ENSOART00000001706	ENSOARG00000001588	-	JH921863.1:985-10405	0.942997	0.0536371	4.13595	5e-05	0.00828485	Uncharacterized protein [Source:UniProtKB/TrEMBL;Acc:W5NU19]	GO:0035639,GO:0032550,GO:0005525,GO:0001883,GO:0032549,GO:0001882,GO:0032555,GO:0005488,GO:0017076,GO:0032561,GO:0019001,GO:0032553,GO:0036094,GO:0043168,GO:0000166,GO:1901265,GO:0003824,GO:0008150,GO:0043167,GO:0003924,GO:0016787,GO:0097159,GO:0017111,GO:0003674,GO:0016462,GO:0016818,GO:0016817,GO:0008152,GO:1901363	purine ribonucleoside triphosphate binding,purine ribonucleoside binding,GTP binding,purine nucleoside binding,ribonucleoside binding,nucleoside binding,purine ribonucleotide binding,binding,purine nucleotide binding,guanyl ribonucleotide binding,guanyl nucleotide binding,ribonucleotide binding,small molecule binding,anion binding,nucleotide binding,nucleoside phosphate binding,catalytic activity…	--	--
ENSOART00000014312	ENSOARG00000013159	IL1R2	chr3:99664095-99683489	2.38963	11.1432	-2.2213	5e-05	0.00828485	interleukin 1 receptor, type II [Source:HGNC Symbol;Acc:HGNC:5994]	GO:0070887,GO:0042221,GO:0010033,GO:0034097,GO:0004908,GO:0071310,GO:0071345,GO:0050896,GO:0004910,GO:0005488,GO:0051716,GO:0004896,GO:0019221,GO:0008150,GO:0005515,GO:0044700,GO:0023052,GO:0003674,GO:0007154,GO:0044763,GO:0065007,GO:0044699,GO:0050789,GO:0007166,GO:0050794,GO:0007165,GO:0009987,GO:0038023,GO:0004872,GO:0004871,GO:0060089,GO:0004888	cellular response to chemical stimulus,response to chemical stimulus,response to organic substance,response to cytokine stimulus,interleukin-1 receptor activity,cellular response to organic substance,cellular response to cytokine stimulus,response to stimulus,interleukin-1, Type II, blocking receptor activity,binding,cellular response to stimulus,cytokine receptor activity,cytokine-mediated signa…	oas05166,oas04640,oas05146,oas05202,oas04060,oas04010	HTLV-I infection,Hematopoietic cell lineage,Amoebiasis,Transcriptional misregulation in cancer,Cytokine-cytokine receptor interaction,MAPK signaling pathway
